# Supplementary material for: Digital pathology-based artificial intelligence models for differential diagnosis and prognosis of sporadic odontogenic keratocysts
Source: Int J Oral Sci. 2024 Feb 26;16:16. doi: 10.1038/s41368-024-00287-y (PMC10894880; doi:10.1038/s41368-024-00287-y)
Supplement: Supplementary file 8 — Supplementary Table 2 [file 41368_2024_287_MOESM8_ESM.csv]

Supplementary Table 2. Pathology signatures generated by Inception_v3 in the prognostic models.
ID	hist_-0.0	hist_-0.01	hist_-0.02	hist_-0.03	hist_-0.04	hist_-0.05	hist_-0.06	hist_-0.07	hist_-0.08	hist_-0.09	hist_-0.1	hist_-0.11	hist_-0.12	hist_-0.13	hist_-0.14	hist_-0.15	hist_-0.16	hist_-0.17	hist_-0.18	hist_-0.19	hist_-0.2	hist_-0.21	hist_-0.22	hist_-0.23	hist_-0.24	hist_-0.25	hist_-0.26	hist_-0.27	hist_-0.28	hist_-0.29	hist_-0.3	hist_-0.31	hist_-0.32	hist_-0.33	hist_-0.34	hist_-0.35	hist_-0.36	hist_-0.37	hist_-0.38	hist_-0.39	hist_-0.4	hist_-0.41	hist_-0.42	hist_-0.43	hist_-0.44	hist_-0.45	hist_-0.46	hist_-0.47	hist_-0.48
P1	0.000629327	0.00377596	0.00566394	0.008810573	0.013058527	0.019351794	0.025330396	0.02942102	0.035556954	0.038546256	0.046098175	0.041535557	0.064033984	0.045783512	0.056010069	0.052076778	0.051447451	0.050503461	0.04657017	0.051447451	0.042636879	0.036815607	0.030050346	0.025487728	0.029893014	0.017935809	0.022183763	0.015103839	0.015418502	0.011485211	0.011170548	0.010541221	0.007079924	0.006765261	0.007551919	0.003618628	0.00283197	0.002045312	0.00283197	0.002045312	0.001415985	0.001573317	0.000629327	0.001415985	0.00094399	0.000471995	0.000314663	0.000471995	0.000786658
P2	0	0.004962055	0.017513135	0.026561588	0.033274956	0.031815528	0.051663748	0.046117922	0.049620549	0.050788091	0.057793345	0.051371862	0.056917688	0.044366608	0.051371862	0.048453006	0.038820782	0.038820782	0.037945126	0.029772329	0.032399299	0.029480444	0.021015762	0.018388792	0.019264448	0.016929364	0.016929364	0.011091652	0.00992411	0.009632224	0.011091652	0.00729714	0.00525394	0.003502627	0.00262697	0.002043199	0.003502627	0.001459428	0.002043199	0.001751313	0.001751313	0.000875657	0.000583771	0.000583771	0.000291886	0.001167542	0.000291886	0.000291886	0
P3	0.001474491	0.00678266	0.013860218	0.018873489	0.025803598	0.033176054	0.049985255	0.04570923	0.056325568	0.057800059	0.056473017	0.049395459	0.063108228	0.050575052	0.04910056	0.049248009	0.043644942	0.044234739	0.035977588	0.039074019	0.032438809	0.027720436	0.023296963	0.019315836	0.017841345	0.014007667	0.012680625	0.007667355	0.0084046	0.007225007	0.007225007	0.00678266	0.003981127	0.002801533	0.003833677	0.000884695	0.002064288	0.002211737	0.001179593	0.000884695	0.001179593	0.000884695	0.000884695	0.000589797	0.000442347	0.000294898	0.000294898	0.000294898	0.000589797
P4	0.003045133	0.009679173	0.016313214	0.025339859	0.029907558	0.036432844	0.046438282	0.046982055	0.054268624	0.057640022	0.060358891	0.054159869	0.067862969	0.054703643	0.05187602	0.052528548	0.045350734	0.040565525	0.03839043	0.036650353	0.025883632	0.025231104	0.018814573	0.015443176	0.012941816	0.009026645	0.01120174	0.009026645	0.006960305	0.00663404	0.004458945	0.003915171	0.002175095	0.002501359	0.003045133	0.001957586	0.001631321	0.000978793	0.001848831	0.000761283	0.000543774	0.000870038	0.00021751	0.000652529	0.000543774	0.000543774	0.000652529	0.00021751	0.00021751
P5	0.000440723	0.011899515	0.018069634	0.031070956	0.042089026	0.049360952	0.070515646	0.066549141	0.062802997	0.067430586	0.063684442	0.056412517	0.062141913	0.043631556	0.045174086	0.048479506	0.034156016	0.037461437	0.030630234	0.02688409	0.024460115	0.015425297	0.016306743	0.011899515	0.012340238	0.008153372	0.007712649	0.005729396	0.006170119	0.003966505	0.003085059	0.003305421	0.001983253	0.001983253	0.000881446	0.001101807	0.000220361	0.000881446	0.001101807	0.001101807	0	0.000220361	0	0.000220361	0.000661084	0	0.000220361	0	0.000440723
P6	0.001189061	0.001387237	0.002972652	0.003567182	0.009512485	0.011296076	0.018034086	0.022195799	0.027348395	0.029528339	0.04240983	0.039635355	0.04914784	0.051922315	0.050138724	0.050535077	0.050931431	0.046769719	0.044787951	0.047364249	0.034680935	0.033690052	0.035473642	0.025961157	0.027348395	0.022592152	0.02397939	0.015259612	0.017439556	0.017439556	0.01288149	0.015457788	0.013277844	0.011296076	0.009314308	0.004756243	0.009116132	0.004161712	0.009116132	0.004954419	0.004359889	0.002576298	0.003765359	0.001585414	0.003170828	0.003369005	0.001387237	0.001387237	0.002179945
P7	0.000194062	0.001940617	0.002134679	0.00562779	0.005821851	0.010479332	0.02037648	0.020570541	0.02716864	0.031632059	0.036871725	0.040752959	0.051814477	0.047933243	0.053949156	0.05666602	0.055307588	0.054919464	0.050067922	0.056277896	0.044052009	0.042499515	0.033766738	0.031632059	0.033378614	0.022123035	0.024645837	0.015718999	0.020182418	0.015330875	0.012614011	0.013002135	0.009703086	0.007762468	0.008538715	0.004657481	0.006209975	0.005045605	0.004269358	0.00116437	0.002522802	0.001746555	0.001358432	0.000970309	0.000776247	0.001358432	0.000776247	0.000388123	0.000776247
P8	0.002774151	0.015257833	0.024559399	0.035166449	0.043570496	0.054993473	0.062581593	0.064050261	0.061765666	0.065600522	0.059399478	0.051729765	0.061684073	0.043815274	0.043244125	0.044957572	0.041204308	0.036063969	0.03035248	0.029618146	0.021132507	0.017705614	0.015910574	0.010443864	0.011259791	0.00758812	0.006609008	0.005140339	0.004650783	0.003998042	0.003671671	0.003508486	0.002284595	0.001713446	0.00122389	0.001142298	0.001713446	0.000734334	0.001713446	0.00089752	0.000571149	0.000244778	0.000163185	0.000244778	0.000244778	0.000326371	8.16E-05	0.000244778	0.000163185
P9	0.000584624	0.005846244	0.009646302	0.017831044	0.024554224	0.031569716	0.035077463	0.041508331	0.04267758	0.042969892	0.03741596	0.034785151	0.041216019	0.04004677	0.038877521	0.038585209	0.031569716	0.040923707	0.035369775	0.042092955	0.03741596	0.031569716	0.028646595	0.024846536	0.029815843	0.027477346	0.025138848	0.01870798	0.020754165	0.017246419	0.010815551	0.014907922	0.013154049	0.009061678	0.0119848	0.004676995	0.007307805	0.005261619	0.006138556	0.003507746	0.004384683	0.003215434	0.002338498	0.000876937	0.001753873	0.001461561	0.000584624	0.001461561	0.000876937
P10	0.001277288	0.00197399	0.00394798	0.005805852	0.0102183	0.014979099	0.024616814	0.027171389	0.028216442	0.032164422	0.039828147	0.040524849	0.04482118	0.042731073	0.044472829	0.044124477	0.044937297	0.045285648	0.037970274	0.044356712	0.040176498	0.032861124	0.034835114	0.026939155	0.031699954	0.025429633	0.029842081	0.021365536	0.021481654	0.017185323	0.019043196	0.017185323	0.014979099	0.010334417	0.012424524	0.007895959	0.009405481	0.00708314	0.007779842	0.004760799	0.005573618	0.003251277	0.003251277	0.002554575	0.003483511	0.002206224	0.001741756	0.001045053	0.001509522
P11	0.000170648	0.005119454	0.00665529	0.008703072	0.013481229	0.019795222	0.028327645	0.022013652	0.028668942	0.025767918	0.030204778	0.023037543	0.030887372	0.025938567	0.030204778	0.030204778	0.03003413	0.030887372	0.035494881	0.035836177	0.030716724	0.032764505	0.03105802	0.028156997	0.034129693	0.027303754	0.028668942	0.026279863	0.024914676	0.022354949	0.020477816	0.02440273	0.020989761	0.017235495	0.019624573	0.017064846	0.016382253	0.012286689	0.016382253	0.008532423	0.013993174	0.008361775	0.007508532	0.009044369	0.005972696	0.005802048	0.004607509	0.002559727	0.003924915
P12	0.000794236	0.005105804	0.010438532	0.015033755	0.018324162	0.0216713	0.029103081	0.029670392	0.033698304	0.036875248	0.041697396	0.043569524	0.052589777	0.044080104	0.049980144	0.049980144	0.048561865	0.048618596	0.045782039	0.046916662	0.041073353	0.036591592	0.033925228	0.026663641	0.031485789	0.021728031	0.023429965	0.01673569	0.016168378	0.014126057	0.011176037	0.011005843	0.008055823	0.005559653	0.005219266	0.004198105	0.003120213	0.002439439	0.0034606	0.001815397	0.001701935	0.000907698	0.000794236	0.00147501	0.00096443	0.000737505	0.000226925	0.000340387	0.000340387
P13	0.00076297	0.009409969	0.03051882	0.04145473	0.040818922	0.044633774	0.049465921	0.046795524	0.043234995	0.049084435	0.037512716	0.041581892	0.047304171	0.035986775	0.040437436	0.036495422	0.034715158	0.032044761	0.032807731	0.031536114	0.024796541	0.026449644	0.023652085	0.017675483	0.021617497	0.015895219	0.017548321	0.012080366	0.013479145	0.011571719	0.009664293	0.013479145	0.008774161	0.005467955	0.006358087	0.004577823	0.006230926	0.003687691	0.004959308	0.003814852	0.003560529	0.001907426	0.00292472	0.002797558	0.001907426	0.001653103	0.001144456	0.00076297	0.000890132
P14	0.00090629	0.006344028	0.01141925	0.015588182	0.023744789	0.022113467	0.033713975	0.036432844	0.042958129	0.039695487	0.044770709	0.04023926	0.05782128	0.039151713	0.046945804	0.044589451	0.045858256	0.048395867	0.048395867	0.040601776	0.034801523	0.037701649	0.032263912	0.025557368	0.025919884	0.01667573	0.021388436	0.014138119	0.014681892	0.01051296	0.009787928	0.011600508	0.006887801	0.007069059	0.008156607	0.003806417	0.00435019	0.003806417	0.004531448	0.001812579	0.002356353	0.001812579	0.001450063	0.001631321	0.001087548	0.000181258	0.00090629	0.000181258	0.000181258
P15	0.001733703	0.002427184	0.003120666	0.007628294	0.012482663	0.010055479	0.024271845	0.026352288	0.030513176	0.030859917	0.04368932	0.040915395	0.052357836	0.047850208	0.053398058	0.045423024	0.056518724	0.046463245	0.04368932	0.057212205	0.047503467	0.03779473	0.038834951	0.028779473	0.032246879	0.022538141	0.027739251	0.015950069	0.020804438	0.011789182	0.012482663	0.012829404	0.007975035	0.007628294	0.007628294	0.005894591	0.004507628	0.003467406	0.003120666	0.002080444	0.001733703	0.002773925	0.000693481	0.000693481	0.000693481	0.000693481	0.000693481	0.001040222	0.000346741
P16	0	0.000507099	0.006845842	0.010395538	0.022819473	0.026369168	0.04969574	0.043356998	0.047413793	0.057302231	0.055020284	0.045131846	0.054513185	0.045638945	0.047413793	0.046399594	0.047413793	0.0418357	0.034229209	0.033975659	0.028144016	0.027383367	0.02535497	0.020283976	0.01698783	0.014705882	0.015212982	0.011916836	0.011916836	0.010141988	0.010395538	0.007860041	0.005578093	0.004817444	0.006845842	0.006338742	0.006845842	0.004310345	0.005324544	0.002535497	0.005324544	0.002028398	0.002281947	0.002535497	0.004817444	0.003296146	0.004310345	0.001267748	0.003042596
P17	0.001368613	0.001824818	0.005018248	0.004562044	0.005930657	0.009124088	0.017791971	0.022354015	0.028740876	0.033759124	0.035127737	0.041514599	0.054288321	0.049270073	0.055656934	0.057025547	0.061131387	0.057937956	0.053375912	0.051094891	0.054744526	0.035583942	0.036952555	0.030109489	0.029653285	0.020985401	0.029653285	0.019160584	0.017335766	0.011861314	0.012317518	0.006386861	0.007755474	0.008667883	0.005930657	0.004562044	0.001824818	0.003193431	0.001824818	0.003193431	0.001824818	0.001824818	0.001368613	0.002737226	0.000456204	0	0.001368613	0	0.000912409
P18	0.002602811	0.00468506	0.002863092	0.009630401	0.016137428	0.011192087	0.020562207	0.022384175	0.019000521	0.023425299	0.029151484	0.026808954	0.039823009	0.0330557	0.032274857	0.038781884	0.033576262	0.034096825	0.039302447	0.041124414	0.039042166	0.035137949	0.0330557	0.026288391	0.039562728	0.027329516	0.034877668	0.026808954	0.025247267	0.020562207	0.023165018	0.021603332	0.021603332	0.014315461	0.020041645	0.010671525	0.014315461	0.012493493	0.010671525	0.007548152	0.00937012	0.006246746	0.005465903	0.002602811	0.007548152	0.004945341	0.002863092	0.003643935	0.001561687
P19	0.002055498	0.002569373	0.003083248	0.004624872	0.007194245	0.010020555	0.013617677	0.0172148	0.02389517	0.030318602	0.029804728	0.031346351	0.045220966	0.039311408	0.043679342	0.049075026	0.047533402	0.051130524	0.0495889	0.055755396	0.047790339	0.038797533	0.03725591	0.034429599	0.039054471	0.027235355	0.026978417	0.025950668	0.020811922	0.02004111	0.017985612	0.018756423	0.012846865	0.012332991	0.007965057	0.01053443	0.007451182	0.006166495	0.004110997	0.004367934	0.003340185	0.004367934	0.002569373	0.002055498	0.001284687	0.001284687	0.001284687	0.001284687	0.000770812
P20	0.003748243	0.022645635	0.030298298	0.035139778	0.044978916	0.048258629	0.051382165	0.051069811	0.054349524	0.051538341	0.046072154	0.051694518	0.055442761	0.040762143	0.04622833	0.05013275	0.04091832	0.037170077	0.035764485	0.031703889	0.02483211	0.022957988	0.016242386	0.014836795	0.01608621	0.012337967	0.011557083	0.006559425	0.008589724	0.007027956	0.005622365	0.004529127	0.004060597	0.002498829	0.002655005	0.001405591	0.001561768	0.000780884	0.001561768	0.000156177	0.000780884	0.000156177	0.001093238	0.00046853	0	0.000156177	0.000624707	0.000312354	0.000312354
P21	0.000334113	0.001002339	0.002338791	0.004677581	0.006682259	0.008352823	0.009021049	0.015703308	0.023053792	0.03073839	0.040093552	0.034747745	0.052121617	0.0387571	0.045439359	0.049448714	0.045773471	0.056799198	0.048780488	0.051453391	0.042432342	0.042766455	0.040427665	0.03307718	0.038088874	0.025392583	0.031072503	0.021049115	0.02505847	0.01937855	0.01369863	0.016371534	0.017039759	0.010691614	0.011693953	0.007684597	0.008352823	0.003675242	0.004677581	0.004343468	0.003675242	0.002672903	0.001670565	0.002338791	0.001002339	0.002672903	0.000334113	0.000334113	0
P22	0.006534168	0.017696706	0.021780561	0.025183773	0.029676014	0.033759869	0.045875306	0.045739178	0.044514021	0.052409475	0.052001089	0.048325619	0.062346855	0.047100463	0.053226246	0.047917234	0.040566295	0.044514021	0.036210182	0.039068881	0.031990199	0.027906344	0.022461203	0.017560577	0.018105091	0.011979308	0.013885108	0.009937381	0.008031582	0.006534168	0.006125783	0.005036755	0.003403213	0.002450313	0.003811598	0.001905799	0.00272257	0.001905799	0.001633542	0.0009529	0.000816771	0.000680643	0.000544514	0.000544514	0.000408386	0.000408386	0.000272257	0.000272257	0.000272257
P23	0.00952381	0.028401361	0.035714286	0.043877551	0.051360544	0.051870748	0.056972789	0.056462585	0.056802721	0.056802721	0.053401361	0.043877551	0.054591837	0.043877551	0.045918367	0.041326531	0.034863946	0.032993197	0.027891156	0.029591837	0.02585034	0.020238095	0.020068027	0.012755102	0.014965986	0.007993197	0.007823129	0.005102041	0.006122449	0.004421769	0.003231293	0.003231293	0.00170068	0.001190476	0.002380952	0.001360544	0.000510204	0.000510204	0.001360544	0.000340136	0.000680272	0.000340136	0.000170068	0	0	0	0.000170068	0.000170068	0
P24	0.000919329	0.002757987	0.007124799	0.011031947	0.017467249	0.02482188	0.029648357	0.034245001	0.031716847	0.038611813	0.050563089	0.048954263	0.059066881	0.051942082	0.052171915	0.051252586	0.053321076	0.054240405	0.050103425	0.04550678	0.04343829	0.032406343	0.031946679	0.02275339	0.025971041	0.019305907	0.022063893	0.016318088	0.013560101	0.008963457	0.008733624	0.008963457	0.005975638	0.00413698	0.004596644	0.002528154	0.001838658	0.000459664	0.001608826	0.000689497	0.001378993	0.000919329	0.000919329	0	0.000459664	0.000919329	0.000689497	0.000229832	0
P25	0	0.00120048	0	0.00240096	0.007202881	0.009603842	0.008403361	0.013205282	0.027611044	0.021608643	0.034813926	0.032412965	0.044417767	0.030012005	0.044417767	0.045618247	0.032412965	0.045618247	0.054021609	0.058823529	0.038415366	0.048019208	0.037214886	0.031212485	0.045618247	0.026410564	0.037214886	0.031212485	0.022809124	0.021608643	0.018007203	0.016806723	0.022809124	0.008403361	0.012004802	0.018007203	0.012004802	0.008403361	0.00120048	0.003601441	0.00240096	0.006002401	0.00240096	0.004801921	0.00120048	0.00240096	0	0.00120048	0.00240096
P26	0.000201086	0.002211945	0.00583149	0.008445606	0.013673839	0.016086869	0.022521617	0.025336819	0.032374824	0.039211743	0.041222602	0.045646491	0.051276895	0.046450835	0.056102956	0.056907299	0.052081239	0.052885582	0.048260607	0.054092097	0.038206314	0.039010658	0.032374824	0.028956364	0.027950935	0.018700985	0.022521617	0.018499899	0.015282526	0.013271667	0.013271667	0.012266238	0.006836919	0.006434748	0.006233662	0.003820631	0.00583149	0.00341846	0.004624975	0.00241303	0.002010859	0.001206515	0.001206515	0.000603258	0.001005429	0.000201086	0.000804343	0.000201086	0.000402172
P27	0.001998501	0.002997752	0.006495129	0.012240819	0.010741944	0.023232576	0.024981264	0.026979765	0.032225831	0.041468898	0.042468149	0.045715713	0.05395953	0.046465151	0.048963278	0.055208594	0.049962528	0.050711966	0.046964776	0.048463652	0.040469648	0.032975269	0.037721709	0.027229578	0.028228828	0.016237822	0.021983512	0.015488384	0.015488384	0.015988009	0.01324007	0.009992506	0.006994754	0.005495878	0.007994004	0.005495878	0.006245316	0.005246065	0.002248314	0.001249063	0.001498876	0.000999251	0.000499625	0.001249063	0.001998501	0.000749438	0.000999251	0	0.000499625
P28	0.000619963	0.00289316	0.007232899	0.009299442	0.016738996	0.021388717	0.028414962	0.031101467	0.036577805	0.043190742	0.047530482	0.045257285	0.054556727	0.046083902	0.054866708	0.052593511	0.051146931	0.04794379	0.041950816	0.04505063	0.039574292	0.033477991	0.032548047	0.025728456	0.025005166	0.022318661	0.01983881	0.016015706	0.014465799	0.013122546	0.012295929	0.008472825	0.007542881	0.005682992	0.007956189	0.005476338	0.004443067	0.003203141	0.00289316	0.002066543	0.002376524	0.001549907	0.001963216	0.001033271	0.001033271	0.001136598	0.000516636	0.000516636	0.000516636
P29	0	0.001935172	0.002902758	0.002902758	0.004354136	0.011127238	0.015965167	0.017416546	0.017900339	0.030478955	0.030962748	0.035316884	0.044025157	0.036768263	0.044992743	0.04934688	0.054668602	0.046927915	0.042089985	0.047895501	0.043541364	0.040638607	0.038219642	0.037735849	0.039187228	0.025157233	0.029511369	0.021286889	0.025157233	0.016932753	0.025641026	0.012578616	0.020803096	0.011127238	0.013546202	0.010159652	0.007256894	0.006289308	0.006289308	0.004354136	0.002418965	0.004837929	0.005805515	0.002418965	0.004354136	0.002902758	0.000483793	0.000967586	0.001451379
P30	0	0	0	0.000917993	0.002141983	0.004895961	0.006119951	0.010403917	0.015911873	0.017135863	0.015299878	0.019583843	0.021113831	0.024479804	0.031517748	0.033965728	0.033659731	0.035801714	0.033659731	0.044369645	0.037025704	0.039779682	0.043451652	0.034883721	0.04498164	0.033353733	0.038861689	0.034883721	0.033659731	0.02753978	0.032435741	0.024785802	0.022643819	0.020501836	0.023255814	0.01621787	0.019277846	0.018665851	0.015299878	0.011015912	0.011933905	0.008873929	0.006731946	0.004589963	0.007649939	0.004589963	0.004895961	0.005201958	0.006425949
P31	0.001372684	0.001372684	0.002230611	0.005490734	0.007721345	0.010638298	0.012697323	0.016129032	0.02110501	0.020418668	0.025223061	0.02676733	0.035346603	0.033287577	0.037062457	0.042381606	0.0459849	0.045126973	0.039293068	0.048730268	0.043067948	0.044612217	0.044955388	0.032601235	0.037748799	0.028311599	0.032601235	0.026595745	0.025737817	0.022477694	0.021619767	0.024193548	0.018531229	0.01733013	0.01698696	0.010466712	0.012182567	0.008922443	0.009608785	0.006177076	0.005833905	0.004632807	0.004461222	0.003431709	0.004461222	0.00188744	0.002402196	0.001544269	0.001372684
P32	0.001047852	0.001222494	0.001047852	0.000698568	0.002968914	0.004191408	0.005588543	0.008033531	0.009779951	0.012224939	0.015368495	0.015368495	0.024449878	0.02637094	0.032308767	0.028641285	0.033007335	0.036500175	0.034928397	0.03877052	0.041215508	0.037373385	0.039993014	0.037897311	0.040342298	0.032832693	0.042438002	0.028641285	0.031784841	0.027418791	0.027593433	0.033356619	0.028466643	0.021655606	0.022703458	0.017114914	0.019035976	0.013272791	0.017813482	0.013796717	0.012224939	0.009430667	0.009605309	0.009256025	0.007858889	0.006112469	0.005937827	0.004540692	0.006112469
P33	0.000718907	0.002464825	0.005751258	0.011399815	0.014172743	0.018896991	0.027934682	0.026907672	0.032453528	0.036561569	0.034815652	0.032864332	0.04159392	0.037075074	0.041388518	0.044366848	0.043750642	0.040258807	0.039848002	0.040464209	0.038410188	0.03368594	0.032967033	0.027318476	0.02875629	0.025675259	0.027318476	0.018280785	0.021567218	0.01879429	0.015405156	0.016432166	0.014583547	0.013043032	0.011502516	0.00893499	0.011399815	0.006162062	0.007497176	0.005237753	0.006162062	0.005032351	0.004210743	0.004108041	0.003799938	0.003799938	0.002259423	0.001232412	0.002054021
P34	0.001775411	0.001109632	0.004438526	0.009986684	0.008655126	0.013537506	0.018419885	0.025743453	0.027075011	0.034620506	0.031735464	0.036395917	0.046382601	0.041056369	0.045494896	0.049489569	0.05370617	0.039502885	0.045051043	0.048158012	0.047492233	0.040612517	0.035064359	0.031291611	0.033732801	0.029294274	0.027296937	0.021970706	0.024855748	0.01930759	0.017088327	0.015756769	0.011096316	0.006879716	0.0084332	0.007323569	0.006435863	0.002885042	0.008655126	0.004660453	0.003550821	0.002663116	0.001775411	0.001109632	0.001331558	0.000665779	0.000443853	0.000443853	0.000665779
P35	0.001123175	0.00224635	0.002620741	0.003743916	0.00935979	0.014226881	0.019468364	0.023586672	0.025833021	0.035567203	0.043055036	0.040059903	0.062523399	0.043055036	0.058405092	0.052040434	0.059153875	0.04867091	0.040808686	0.056158742	0.038562336	0.038936728	0.040434294	0.032197679	0.029202546	0.02321228	0.021714714	0.015350056	0.020217147	0.012354923	0.015724448	0.01160614	0.008985399	0.007487832	0.008236615	0.003743916	0.008236615	0.002620741	0.003743916	0.001497566	0.001123175	0.001871958	0.002620741	0.001123175	0.001497566	0.000748783	0.000748783	0	0.000748783
P36	0	0.001508296	0.005731523	0.004524887	0.007541478	0.009653092	0.021417798	0.018401207	0.026847662	0.02413273	0.029864253	0.028054299	0.037104072	0.028959276	0.039517345	0.043438914	0.035897436	0.039819005	0.041930618	0.041025641	0.038612368	0.044042232	0.04494721	0.032579186	0.034992459	0.028355958	0.031674208	0.021719457	0.024434389	0.021719457	0.022322775	0.021719457	0.019004525	0.015384615	0.01387632	0.011463047	0.012066365	0.00693816	0.009351433	0.009954751	0.004826546	0.006033183	0.005128205	0.004826546	0.005128205	0.002111614	0.002413273	0.002111614	0.00361991
P37	0	0.0009298	0.0041841	0.0032543	0.011622501	0.011157601	0.015806602	0.009762901	0.021850302	0.017666202	0.032078103	0.022780102	0.032078103	0.034402603	0.037656904	0.037656904	0.032078103	0.036727104	0.033007903	0.042770804	0.041841004	0.039051604	0.040911204	0.028358903	0.041376104	0.029288703	0.039516504	0.018131102	0.026034403	0.024639702	0.019990702	0.026499303	0.019525802	0.019990702	0.017666202	0.016271502	0.014876801	0.013017201	0.013017201	0.007903301	0.008368201	0.006508601	0.007903301	0.005113901	0.0037192	0.0041841	0.004649	0.0023245	0.0023245
P38	0.000895456	0.002238639	0.002686367	0.002686367	0.004925006	0.00917842	0.013431833	0.017461383	0.031117081	0.028878442	0.026192075	0.029997761	0.0483546	0.045668234	0.051488695	0.051264831	0.047011417	0.049250056	0.051040967	0.053727334	0.045892098	0.04432505	0.042310275	0.029773897	0.031340945	0.029102306	0.032684128	0.023057981	0.024848892	0.015670472	0.016789792	0.015222745	0.010297739	0.012760242	0.010969331	0.009850011	0.006715917	0.003805686	0.005148869	0.003357958	0.003805686	0.001567047	0.002462503	0.001343183	0.001567047	0.000447728	0.001119319	0.000223864	0.000895456
P39	0.000484653	0.001938611	0.003877221	0.004846527	0.007754443	0.010339257	0.01453958	0.019063005	0.019386107	0.024394184	0.024232633	0.026655897	0.033441034	0.031987076	0.039418417	0.042003231	0.042326333	0.04361874	0.039579968	0.049919225	0.040226171	0.040872375	0.042326333	0.037156704	0.035218094	0.029886914	0.037641357	0.027786753	0.026817447	0.026332795	0.018578352	0.02180937	0.017609047	0.01631664	0.013085622	0.011470113	0.01082391	0.006946688	0.01082391	0.006946688	0.008077544	0.00549273	0.003877221	0.005331179	0.002907916	0.003392569	0.002261712	0.002261712	0.001130856
P40	0.000470256	0.000470256	0.004232307	0.004232307	0.007524101	0.00893487	0.019280508	0.022337174	0.027039737	0.038561016	0.042087938	0.037150247	0.05454973	0.044674348	0.057371267	0.056430755	0.055019986	0.050552551	0.051022807	0.053138961	0.035034094	0.0392664	0.038325888	0.029861274	0.031977428	0.025158711	0.028685634	0.01269692	0.01904538	0.011756407	0.014342817	0.015988714	0.008464613	0.00634846	0.007994357	0.00634846	0.007053844	0.004467435	0.004467435	0.00258641	0.002351281	0.001645897	0.001881025	0.001175641	0.000940513	0.000470256	0.000705384	0.000940513	0.000470256
P41	0.001325908	0.004242906	0.005833996	0.008485813	0.016176081	0.018297534	0.025457438	0.026518165	0.028374436	0.03208698	0.035799523	0.031821798	0.04826306	0.036329886	0.040572792	0.040837974	0.042959427	0.038451339	0.041898701	0.04985415	0.041898701	0.039246884	0.035534341	0.030230708	0.037920976	0.027844073	0.029435163	0.026518165	0.018562715	0.018562715	0.016441262	0.016176081	0.009281358	0.010872448	0.011667993	0.007159905	0.007690268	0.004508088	0.007159905	0.004242906	0.005303633	0.002651816	0.00318218	0.002121453	0.001060727	0.002386635	0.00159109	0.001325908	0.000795545
P42	0.000332336	0.001661682	0.002658691	0.001329345	0.0036557	0.00631439	0.013625789	0.014622798	0.019275507	0.023263543	0.028580924	0.021601861	0.030242606	0.030907278	0.042871386	0.046527085	0.055832502	0.054503157	0.039880359	0.050847458	0.046527085	0.046527085	0.04253905	0.032901296	0.04519774	0.030242606	0.029245597	0.028580924	0.03522765	0.020604852	0.020937188	0.020937188	0.01628448	0.012296444	0.018278498	0.00997009	0.010634762	0.008973081	0.008973081	0.005649718	0.002658691	0.003323363	0.004652709	0.002658691	0.002326354	0.001329345	0.000664673	0.000664673	0.000664673
P43	0.001141118	0.000380373	0.000380373	0.000760746	0.002282237	0.001141118	0.00684671	0.004944846	0.005325219	0.006466337	0.00684671	0.013313047	0.019018638	0.014834538	0.026626094	0.023202739	0.025104603	0.033853176	0.028147585	0.038037277	0.041841004	0.032712058	0.041080259	0.025104603	0.039178395	0.027386839	0.039558768	0.029669076	0.032331685	0.031190567	0.030810194	0.026626094	0.023963484	0.022441993	0.024343857	0.019018638	0.026245721	0.021681248	0.017116774	0.019399011	0.020920502	0.014454165	0.011411183	0.01103081	0.013313047	0.011791556	0.01103081	0.004944846	0.004944846
P44	0.0002405	0.001443001	0.001443001	0.004569505	0.005772006	0.009139009	0.015151515	0.020923521	0.023328523	0.026936027	0.032467532	0.026695527	0.03992304	0.045454545	0.041847042	0.036315536	0.042809043	0.043771044	0.043049543	0.046176046	0.03968254	0.037758538	0.033910534	0.033189033	0.036075036	0.024050024	0.031265031	0.023088023	0.024050024	0.022366522	0.022126022	0.018759019	0.014189514	0.014670515	0.016113516	0.01010101	0.010822511	0.009139009	0.008417508	0.005772006	0.007696008	0.006734007	0.006493506	0.004810005	0.007215007	0.003126503	0.002164502	0.002405002	0.001683502
P45	0	0.000356379	0.001425517	0.001781896	0.002138275	0.006771205	0.010691376	0.009265859	0.014611547	0.017106201	0.016749822	0.01746258	0.026728439	0.023521026	0.031717748	0.031004989	0.041696365	0.040627227	0.03955809	0.042409123	0.039914469	0.044547398	0.032430506	0.032074127	0.051318603	0.032786885	0.03492516	0.037776194	0.031004989	0.02637206	0.03492516	0.028866714	0.022451889	0.019957234	0.021026372	0.012829651	0.021026372	0.011404134	0.015324305	0.0085531	0.008196721	0.006058446	0.00890948	0.0085531	0.006771205	0.002138275	0.003920171	0.002851033	0.002851033
P46	0.001449801	0.001812251	0.010148605	0.009786154	0.025733962	0.035157666	0.040594418	0.046756071	0.047843422	0.057629576	0.060529177	0.056542225	0.064878579	0.052555274	0.055092425	0.047843422	0.049293222	0.056179775	0.038057267	0.034795216	0.031895614	0.028996013	0.02283436	0.015585357	0.017760058	0.016672708	0.014860457	0.014135556	0.010511055	0.007611453	0.006161653	0.003986952	0.004711852	0.001449801	0.001449801	0.001812251	0.001812251	0.001449801	0.00108735	0	0.00036245	0	0	0	0	0	0	0.00036245	0
P47	0.002104771	0.001637044	0.003274088	0.004677268	0.003975678	0.00748363	0.013564079	0.011693171	0.013096352	0.024789523	0.021983162	0.024321796	0.033910196	0.032273152	0.040692236	0.040458372	0.036716558	0.039055192	0.044667914	0.045369504	0.039990645	0.039289055	0.038587465	0.030869972	0.038821328	0.031103835	0.03484565	0.03344247	0.028999065	0.031103835	0.02525725	0.02525725	0.019644528	0.01847521	0.017305893	0.013096352	0.013797942	0.008652947	0.012394761	0.006314312	0.007717493	0.007951356	0.006080449	0.005846586	0.003040225	0.002572498	0.001637044	0.001169317	0.003274088
P48	0.001757469	0.007381371	0.00913884	0.012653779	0.019332162	0.022495606	0.031282953	0.031282953	0.037961336	0.035500879	0.041827768	0.03831283	0.05659051	0.043233743	0.047803163	0.043585237	0.04745167	0.051318102	0.040421793	0.04745167	0.035500879	0.035500879	0.029876977	0.026713533	0.024253076	0.016520211	0.029173989	0.015817223	0.017223199	0.016168717	0.011950791	0.014762742	0.006326889	0.006678383	0.005623902	0.007381371	0.005272408	0.005623902	0.002108963	0.003163445	0.004217926	0.003163445	0.002108963	0.002108963	0	0.001405975	0.000702988	0.000702988	0
P49	0.000516662	0.001679153	0.004262464	0.008395763	0.009687419	0.014983208	0.023120641	0.024283131	0.031774735	0.033066391	0.034745544	0.032678894	0.044432963	0.043270473	0.050891243	0.052053733	0.050503746	0.052053733	0.046499613	0.051537071	0.041720486	0.036553862	0.038620511	0.029062258	0.035520537	0.026478946	0.028674761	0.021312322	0.018858176	0.015629036	0.015499871	0.013304056	0.011108241	0.007749935	0.007233273	0.007233273	0.007879101	0.005812452	0.004649961	0.003099974	0.002841643	0.001549987	0.000774994	0.001291656	0.001808318	0.000904159	0.000645828	0.000774994	0.000258331
P50	0.001699235	0.001132824	0.001416029	0.004248088	0.007646559	0.011894647	0.016142736	0.021240442	0.027187766	0.032285472	0.037666383	0.039932031	0.047295384	0.045029737	0.051543472	0.055508355	0.050127443	0.045029737	0.050693854	0.044463325	0.043896913	0.044463325	0.040498442	0.033418295	0.032002266	0.022090059	0.026621354	0.022939677	0.020107618	0.015009912	0.016425942	0.01104503	0.013310677	0.00623053	0.009062589	0.006513735	0.008496177	0.0048145	0.005380912	0.003398471	0.003115265	0.001132824	0.003398471	0.001982441	0.001982441	0.002548853	0.001416029	0.001416029	0.001132824
P51	0.000942507	0.000314169	0.002199183	0.004084197	0.009425071	0.014451775	0.019478479	0.022306001	0.029846057	0.0355011	0.039899466	0.034558593	0.049324537	0.045240339	0.049010368	0.048067861	0.055922086	0.046182846	0.046182846	0.058749607	0.043355325	0.043983663	0.041156142	0.031102733	0.02890355	0.028589381	0.020420986	0.025133522	0.024819353	0.014451775	0.010995916	0.010053409	0.010053409	0.00973924	0.007854226	0.006911719	0.005655042	0.004084197	0.002513352	0.00314169	0.00314169	0.001885014	0.001256676	0.000942507	0.002199183	0.001256676	0	0.000314169	0.000628338
P52	0.000548546	0.00146279	0.00146279	0.001097093	0.003108429	0.005119766	0.00895959	0.010056683	0.012982264	0.018650576	0.017370634	0.018467727	0.03163284	0.025964527	0.028707259	0.032729932	0.036386908	0.035655513	0.037118303	0.042420918	0.040043884	0.035838362	0.036569757	0.030170049	0.035655513	0.029255805	0.031267142	0.029621503	0.027427318	0.024136039	0.0224904	0.021393308	0.021576157	0.018650576	0.022856098	0.012433717	0.018650576	0.011702322	0.012433717	0.012250869	0.011336625	0.008776742	0.009325288	0.007679649	0.007679649	0.006765405	0.004205522	0.0074968	0.005485464
P53	0	0	0	0.00144648	0.003375121	0.00289296	0.008196721	0.009161041	0.010607522	0.010125362	0.011571842	0.013982642	0.017839923	0.019286403	0.017357763	0.025072324	0.024590164	0.029411765	0.031340405	0.038090646	0.022179364	0.040983607	0.033751205	0.032786885	0.038090646	0.034715526	0.045805207	0.031822565	0.040019286	0.038090646	0.028447445	0.034233365	0.027483124	0.022179364	0.026518804	0.025072324	0.027965284	0.014946962	0.019768563	0.011571842	0.015429122	0.012054002	0.014464802	0.008196721	0.008196721	0.005785921	0.004339441	0.003857281	0.005303761
P54	0.000832501	0.008325008	0.013986014	0.018648019	0.017815518	0.019147519	0.022977023	0.017982018	0.023476523	0.020812521	0.023809524	0.024808525	0.030636031	0.023809524	0.03046953	0.031302031	0.03013653	0.02963703	0.033799534	0.035797536	0.032634033	0.031801532	0.031468531	0.024309024	0.037462537	0.026307026	0.030969031	0.026140526	0.022477522	0.024142524	0.022144522	0.022477522	0.02047952	0.016483516	0.018315018	0.014652015	0.016150516	0.010656011	0.010822511	0.01048951	0.007492507	0.008158508	0.008325008	0.006826507	0.007159507	0.005494505	0.005161505	0.004828505	0.003663004
P55	0.000593354	0.001186709	0.002768987	0.001780063	0.004153481	0.00534019	0.009098101	0.011075949	0.014042722	0.013844937	0.022547468	0.021558544	0.022547468	0.028283228	0.027887658	0.037183544	0.034018987	0.031447785	0.033227848	0.047666139	0.040743671	0.037381329	0.033030063	0.031843354	0.038963608	0.029667722	0.037776899	0.030063291	0.029074367	0.024327532	0.023140823	0.026107595	0.015822785	0.019382911	0.023931962	0.01602057	0.016416139	0.012856013	0.014042722	0.010087025	0.01068038	0.007713608	0.009098101	0.007515823	0.008900316	0.006131329	0.004746835	0.004351266	0.007318038
P56	0.000726876	0.0038161	0.006360167	0.010539706	0.018353625	0.022714883	0.034526622	0.030710522	0.041795384	0.03870616	0.046338361	0.037434127	0.048700709	0.039433037	0.04851899	0.045974923	0.043430856	0.040341632	0.036162093	0.040159913	0.034526622	0.033436307	0.027803017	0.027257859	0.025622388	0.023078321	0.022533164	0.017808468	0.015264401	0.014537525	0.014355806	0.013992368	0.009994548	0.010357987	0.008540796	0.007450482	0.008904234	0.004361257	0.005633291	0.005996729	0.005088134	0.0038161	0.004542977	0.002907505	0.002362348	0.001635472	0.000545157	0.001090314	0.002180629
P57	0.000297796	0.003275759	0.006253722	0.007742704	0.011614056	0.013103038	0.018761167	0.02173913	0.026206075	0.031864205	0.036331149	0.032162001	0.044669446	0.035735557	0.040798094	0.046158428	0.049731983	0.03871352	0.036331149	0.054198928	0.040798094	0.036331149	0.031268612	0.028588446	0.03305539	0.024121501	0.02739726	0.021143538	0.01935676	0.014592019	0.017272186	0.017272186	0.009529482	0.011911852	0.011911852	0.009231686	0.009231686	0.008636093	0.0080405	0.005360334	0.008338297	0.006253722	0.005062537	0.003275759	0.003573556	0.00238237	0.004169148	0.002680167	0.00238237
P58	0	0.001445783	0.013012048	0.021686747	0.02939759	0.035662651	0.043373494	0.050120482	0.04	0.053975904	0.047710843	0.042891566	0.051566265	0.035180723	0.048674699	0.041445783	0.04	0.035180723	0.035662651	0.028915663	0.038554217	0.019759036	0.02313253	0.024578313	0.020722892	0.019277108	0.021204819	0.014457831	0.015903614	0.014457831	0.013012048	0.008674699	0.00626506	0.010120482	0.011566265	0.002891566	0.004819277	0.004337349	0.005301205	0.002891566	0.001927711	0.002409639	0.002891566	0.003855422	0.001927711	0.000481928	0.000963855	0.000963855	0.000481928
P59	0.001634877	0.002724796	0.010354223	0.015803815	0.016621253	0.028610354	0.03106267	0.038147139	0.043324251	0.042779292	0.046594005	0.046321526	0.062942779	0.047683924	0.053678474	0.052861035	0.047138965	0.047683924	0.042506812	0.044414169	0.034059946	0.029700272	0.030790191	0.025340599	0.02506812	0.015803815	0.017711172	0.013351499	0.013896458	0.011171662	0.010899183	0.010354223	0.00653951	0.005449591	0.003814714	0.002997275	0.002997275	0.002179837	0.001362398	0.002179837	0.001634877	0.001907357	0.001362398	0.000817439	0.000544959	0.000544959	0.00027248	0.00027248	0.000544959
P60	0.001126126	0.001689189	0.002252252	0.003941441	0.006193694	0.010135135	0.017454955	0.017454955	0.02759009	0.034346847	0.03490991	0.028153153	0.048423423	0.038288288	0.041103604	0.045045045	0.046171171	0.045045045	0.039414414	0.041103604	0.030968468	0.038851351	0.027027027	0.030968468	0.033783784	0.028153153	0.025337838	0.025900901	0.020833333	0.021959459	0.01463964	0.018581081	0.019144144	0.015765766	0.011824324	0.009572072	0.016328829	0.006193694	0.007882883	0.007882883	0.00731982	0.005630631	0.003941441	0.004504505	0.005067568	0.003941441	0.002252252	0.003941441	0.002815315
P61	0.000581564	0.002762431	0.007414946	0.014248328	0.018900843	0.024280314	0.034748473	0.037947078	0.043326548	0.050596104	0.047833673	0.047979064	0.061791218	0.048706019	0.055248619	0.054376272	0.05277697	0.050450712	0.03954638	0.045943588	0.035911602	0.034748473	0.024280314	0.024280314	0.023117185	0.015120675	0.018319279	0.013375981	0.012794417	0.007705728	0.008141902	0.007560337	0.006106426	0.002471649	0.004652515	0.003489386	0.002180867	0.001890084	0.00261704	0.00130852	0.001163129	0.001017738	0.001163129	0.001163129	0.001017738	0.000290782	0.000726956	0	0.000872347
P62	0.001483994	0.003179987	0.007631969	0.014839941	0.023955904	0.033283867	0.044731821	0.043035828	0.055967776	0.053423786	0.062963748	0.055543778	0.060843757	0.05490778	0.057027772	0.054695781	0.046851813	0.041763833	0.038159847	0.039219843	0.032223871	0.0250159	0.018655925	0.01505194	0.019291923	0.013991944	0.010387958	0.011659953	0.010387958	0.005511978	0.006359975	0.00508798	0.005511978	0.001695993	0.003179987	0.002967988	0.002967988	0.001907992	0.002967988	0.000423998	0.001271995	0.002331991	0.001059996	0.001695993	0.000635997	0	0.000211999	0.000211999	0.000211999
P63	0.000877963	0.000877963	0.006145742	0.003511853	0.012291484	0.011413521	0.018437226	0.035996488	0.037752414	0.027216857	0.037752414	0.051799824	0.061457419	0.040386304	0.049165935	0.048287972	0.060579456	0.057067603	0.048287972	0.052677788	0.043020193	0.059701493	0.028972783	0.034240562	0.028972783	0.021949078	0.021071115	0.014925373	0.010535558	0.013169447	0.007901668	0.009657594	0.007023705	0.003511853	0.004389816	0.002633889	0.003511853	0.003511853	0.007901668	0.002633889	0.000877963	0.000877963	0.000877963	0.002633889	0	0	0	0	0.000877963
P64	0.001040583	0.004682622	0.014568158	0.011966701	0.027575442	0.033298647	0.048387097	0.047866805	0.050468262	0.052029136	0.056191467	0.048387097	0.058272633	0.04942768	0.042663892	0.04942768	0.051508845	0.044224766	0.036420395	0.036940687	0.033298647	0.029136316	0.028095734	0.01925078	0.017689906	0.014568158	0.021331946	0.00780437	0.010926119	0.008324662	0.005202914	0.004162331	0.005723205	0.004162331	0.004162331	0.004682622	0.004162331	0.002601457	0.000520291	0.001040583	0.001040583	0.000520291	0	0.001040583	0.000520291	0	0	0	0.000520291
P65	0.002602811	0.002082249	0.005726184	0.00937012	0.01405518	0.017178553	0.025507548	0.024466424	0.028110359	0.031233732	0.037480479	0.03539823	0.04945341	0.038521603	0.036959917	0.034357106	0.039562728	0.055179594	0.04008329	0.050494534	0.035918792	0.033315981	0.035918792	0.027069235	0.035918792	0.017699115	0.028110359	0.020301926	0.018219677	0.017178553	0.016137428	0.017699115	0.02134305	0.014575742	0.013534617	0.008328995	0.009890682	0.010931806	0.00937012	0.006767309	0.003643935	0.002082249	0.003643935	0.001041124	0.001561687	0.001561687	0	0.001041124	0.003643935
P66	0.000943269	0.004581593	0.011453982	0.015361811	0.024120738	0.031532139	0.038404528	0.041638593	0.038943539	0.04392939	0.046489691	0.047702466	0.060369222	0.041908099	0.047971971	0.045815928	0.042177604	0.037326506	0.038943539	0.04096483	0.034496699	0.032744913	0.029915106	0.023985986	0.022907964	0.016844091	0.023312222	0.012666757	0.013475273	0.014014284	0.010645466	0.010645466	0.007546153	0.00444684	0.005255356	0.004716346	0.004581593	0.003907829	0.003907829	0.00296456	0.002425549	0.001886538	0.001347527	0.00148228	0.001212775	0.000808516	0.000808516	0.000673764	0.000404258
P67	0.001365587	0.001950839	0.002536091	0.004291845	0.011705033	0.010924698	0.021264144	0.018728053	0.024385486	0.026141241	0.027311744	0.030433086	0.040187281	0.033359345	0.041943036	0.042918455	0.041357784	0.045844713	0.040187281	0.046234881	0.042333203	0.034920016	0.036675771	0.030042918	0.033749512	0.027506828	0.032188841	0.024775654	0.025946157	0.020873976	0.02106906	0.020873976	0.012680453	0.011314865	0.012485369	0.00955911	0.009754194	0.005852517	0.009364027	0.007413188	0.005657433	0.005852517	0.0060476	0.003121342	0.005462349	0.001950839	0.003901678	0.002731174	0.002145923
P68	0.000416493	0.000832986	0.000832986	0.000832986	0.004997918	0.004581424	0.014577259	0.011245314	0.008746356	0.014577259	0.015410246	0.021657643	0.025822574	0.019575177	0.030820491	0.030820491	0.032902957	0.043731778	0.035818409	0.039150354	0.03998334	0.038733861	0.034985423	0.034985423	0.042482299	0.038317368	0.04789671	0.033735943	0.02790504	0.022074136	0.029987505	0.029987505	0.022074136	0.022074136	0.024156601	0.014160766	0.020408163	0.010828821	0.013744273	0.010412328	0.017076218	0.009162849	0.009162849	0.007496876	0.007913369	0.004997918	0.002915452	0.003748438	0.004164931
P69	0.000166889	0.00200267	0.005841121	0.007343124	0.009178905	0.008344459	0.018024032	0.019192256	0.021862483	0.029372497	0.029038718	0.030206943	0.03888518	0.033711615	0.03888518	0.03888518	0.04305741	0.041555407	0.047563418	0.048898531	0.037216288	0.033711615	0.033210948	0.03070761	0.035213618	0.028037383	0.036381842	0.02253004	0.025200267	0.023197597	0.022696929	0.017523364	0.016855808	0.012850467	0.017022697	0.01034713	0.011515354	0.008511348	0.007176235	0.007009346	0.009846462	0.004339119	0.006008011	0.004506008	0.004839786	0.003671562	0.002837116	0.00200267	0.001335113
P70	0.000388425	0.003495824	0.006020587	0.01262381	0.01650806	0.022334434	0.031268207	0.033987182	0.035346669	0.039425131	0.046222567	0.040201981	0.056127403	0.050883667	0.044474655	0.052243154	0.050883667	0.050106817	0.04330938	0.042532531	0.035346669	0.035540882	0.02913187	0.026995533	0.029714508	0.020586522	0.022528646	0.014371723	0.017479122	0.015536997	0.009516411	0.011458536	0.009127986	0.006797436	0.006603224	0.004661099	0.005049524	0.003690037	0.003690037	0.001747912	0.002913187	0.001165275	0.001165275	0.000582637	0.0015537	0.000971062	0.00077685	0.000582637	0.000582637
P71	0.002171553	0.00781759	0.021498371	0.022801303	0.034310532	0.034961998	0.038653637	0.041910966	0.050814332	0.043213898	0.050814332	0.051031488	0.052985885	0.042345277	0.051248643	0.052985885	0.047339848	0.046036916	0.043431053	0.044299674	0.032356135	0.032790445	0.021715527	0.02019544	0.020846906	0.011292074	0.014332248	0.010423453	0.011074919	0.006948969	0.00781759	0.005428882	0.002823018	0.002823018	0.002823018	0.002171553	0.002171553	0.001302932	0.001954397	0.001302932	0.001520087	0.000434311	0.000868621	0.001085776	0.000217155	0.000217155	0.000217155	0.000217155	0.000217155
P72	0.000952683	0.002540489	0.002222928	0.007303906	0.008256589	0.010479517	0.021594157	0.024452207	0.030485869	0.033979041	0.046046364	0.049539536	0.053985392	0.045728803	0.05335027	0.062241982	0.052080025	0.051127342	0.048269292	0.049539536	0.04223563	0.036201969	0.04223563	0.026675135	0.028262941	0.024134646	0.022864401	0.019053668	0.019053668	0.014290251	0.012384884	0.010479517	0.008574151	0.005080978	0.005080978	0.003810734	0.003493172	0.002540489	0.003175611	0.001905367	0.002222928	0.002222928	0.000317561	0.000952683	0.001587806	0.001270245	0.001270245	0.001270245	0
P73	0	0.00150015	0.0060006	0.01350135	0.01980198	0.02220222	0.03750375	0.03030303	0.03210321	0.03240324	0.03750375	0.02670267	0.03690369	0.03150315	0.0330033	0.0360036	0.03270327	0.03960396	0.03390339	0.03780378	0.02850285	0.03150315	0.02910291	0.02280228	0.03270327	0.02250225	0.02760276	0.02370237	0.02340234	0.02280228	0.02460246	0.02250225	0.01560156	0.01470147	0.01530153	0.00930093	0.01380138	0.0090009	0.01020102	0.01020102	0.00810081	0.00690069	0.00630063	0.00480048	0.00420042	0.00450045	0.0030003	0.00210021	0.00210021
P74	0.001445087	0.001445087	0.002890173	0.00433526	0.009393064	0.009393064	0.019508671	0.018786127	0.019508671	0.028901734	0.034682081	0.029624277	0.041907514	0.043352601	0.047687861	0.042630058	0.052023121	0.052745665	0.044797688	0.049855491	0.053468208	0.039017341	0.039017341	0.035404624	0.046965318	0.020953757	0.035404624	0.026734104	0.029624277	0.018063584	0.012283237	0.013728324	0.012283237	0.013728324	0.00867052	0.005057803	0.00433526	0.005780347	0.003612717	0.001445087	0.001445087	0.003612717	0.001445087	0.000722543	0.000722543	0.00216763	0.000722543	0.001445087	0.00216763
P75	0.002116962	0.007144747	0.006880127	0.013495634	0.020905001	0.021169622	0.033871395	0.040486901	0.035194496	0.04895475	0.050542472	0.044191585	0.060862662	0.045779307	0.063773485	0.055834877	0.051336332	0.049748611	0.048425509	0.051600953	0.034665255	0.032548293	0.025932786	0.023021963	0.022228103	0.014024874	0.017200318	0.013495634	0.011378672	0.007409368	0.008467849	0.006880127	0.004498545	0.003704684	0.004498545	0.002646203	0.002116962	0.002381582	0.001058481	0.002381582	0.001323101	0.001323101	0.001058481	0.001058481	0.000793861	0.000529241	0.000529241	0	0
P76	0	0.003858521	0.0113612	0.020578778	0.027009646	0.038585209	0.049732047	0.042658092	0.044587353	0.051446945	0.050803859	0.049517685	0.0471597	0.042015005	0.045016077	0.036441586	0.034512326	0.033654877	0.033654877	0.033654877	0.031725616	0.026795284	0.025080386	0.019721329	0.022079314	0.014362272	0.017148982	0.012861736	0.01607717	0.01221865	0.011575563	0.013719185	0.00943194	0.007931404	0.008360129	0.004287245	0.008788853	0.003001072	0.004287245	0.001714898	0.004072883	0.001714898	0.003644159	0.002572347	0.002143623	0.00192926	0.001071811	0.001286174	0.001714898
P77	0.001259446	0.002518892	0.005982368	0.010075567	0.01511335	0.023299748	0.032745592	0.029596977	0.033690176	0.036523929	0.041876574	0.037468514	0.058879093	0.049433249	0.044080605	0.052267003	0.048173804	0.050062972	0.040302267	0.047858942	0.038098237	0.034319899	0.030856423	0.028967254	0.034319899	0.020151134	0.019836272	0.016372796	0.014168766	0.013853904	0.012279597	0.007871537	0.008501259	0.005037783	0.009445844	0.003778338	0.007241814	0.00440806	0.005982368	0.003463476	0.001574307	0.001574307	0.002833753	0.001574307	0.00220403	0.001574307	0.001574307	0.000944584	0.000944584
P78	0.001925546	0.003851091	0.006418485	0.007060334	0.019255456	0.017971759	0.022464698	0.032092426	0.025673941	0.043003851	0.046213094	0.041078306	0.044929397	0.041078306	0.049422336	0.050064185	0.0436457	0.048780488	0.046213094	0.039794608	0.0436457	0.036585366	0.037227214	0.030166881	0.027599487	0.022464698	0.023106547	0.016688062	0.016046213	0.013478819	0.023106547	0.019255456	0.011553273	0.00449294	0.005776637	0.001283697	0.005776637	0.005134788	0.003209243	0.003851091	0.003851091	0.001283697	0.002567394	0	0	0.001283697	0.001283697	0.001925546	0.000641849
P79	0.000869565	0.002608696	0.007826087	0.012173913	0.017391304	0.028695652	0.035652174	0.029565217	0.040869565	0.044347826	0.064347826	0.052173913	0.06173913	0.06173913	0.048695652	0.06173913	0.04	0.040869565	0.042608696	0.053043478	0.033913043	0.025217391	0.029565217	0.02	0.025217391	0.026956522	0.014782609	0.016521739	0.006956522	0.006956522	0.010434783	0.004347826	0.007826087	0.004347826	0.003478261	0.000869565	0.005217391	0.002608696	0.002608696	0.000869565	0	0	0.000869565	0.000869565	0	0	0	0	0
P80	0.001176817	0.005589879	0.007649309	0.014121801	0.021182701	0.027360989	0.029420418	0.030891439	0.042365402	0.049426302	0.038540747	0.04648426	0.061194469	0.041482789	0.052662548	0.049720506	0.058252427	0.053839365	0.048249485	0.047661077	0.032950868	0.037658135	0.031774051	0.024418947	0.02324213	0.020005884	0.019123272	0.010297146	0.011768167	0.010002942	0.008826125	0.01059135	0.005589879	0.003824654	0.002647838	0.004118858	0.002059429	0.001765225	0.002647838	0.000882613	0.000882613	0.001471021	0.001176817	0.000588408	0.001471021	0.000294204	0	0.000294204	0.000294204
P81	0.004034896	0.009705562	0.010905125	0.010359869	0.013740458	0.016902944	0.022355507	0.029007634	0.029225736	0.034023991	0.0391494	0.036750273	0.051472192	0.042857143	0.050708833	0.051145038	0.051035987	0.048636859	0.051799346	0.049618321	0.037513631	0.037840785	0.034460196	0.02955289	0.032061069	0.021155943	0.024427481	0.018102508	0.014830971	0.015049073	0.011886587	0.012758997	0.008942203	0.005561614	0.00785169	0.005561614	0.004471101	0.003598691	0.003598691	0.00261723	0.001962923	0.00261723	0.001962923	0.001199564	0.00087241	0.000981461	0.000654308	0.000545256	0.000545256
P82	0.001459854	0.002919708	0.003649635	0.005839416	0.006569343	0.012408759	0.016058394	0.018978102	0.022627737	0.041605839	0.037226277	0.037226277	0.054744526	0.042335766	0.049635036	0.04379562	0.062773723	0.055474453	0.048175182	0.051094891	0.042335766	0.040145985	0.031386861	0.031386861	0.035766423	0.024817518	0.023357664	0.013868613	0.024087591	0.019708029	0.009489051	0.013868613	0.015328467	0.003649635	0.010218978	0.003649635	0.008759124	0.003649635	0.003649635	0.006569343	0.003649635	0.002919708	0.002189781	0.000729927	0.000729927	0.001459854	0.000729927	0	0.000729927
P83	0.001046901	0.004396985	0.00879397	0.011515913	0.0180067	0.025753769	0.030569514	0.036432161	0.041038526	0.047110553	0.048157454	0.047529313	0.060092127	0.045435511	0.052554439	0.052135678	0.051088777	0.049623116	0.043551089	0.049413735	0.037269682	0.034128978	0.028056951	0.029731993	0.028056951	0.016331658	0.020309883	0.00921273	0.012562814	0.010259631	0.00921273	0.010259631	0.003978224	0.005234506	0.003140704	0.003978224	0.002721943	0.001675042	0.001884422	0.000628141	0.002512563	0.00020938	0.00041876	0.00041876	0.00041876	0.00041876	0.000628141	0	0
P84	0.001112553	0.004264788	0.005748192	0.008529575	0.012052661	0.018913406	0.027999258	0.034860004	0.041906175	0.046727239	0.05043575	0.045243835	0.062673836	0.050064899	0.053958836	0.056554793	0.052290006	0.051362878	0.046356388	0.051548303	0.036157983	0.030966067	0.031336918	0.022621917	0.023549045	0.019098832	0.018727981	0.011496384	0.012423512	0.010383831	0.009642129	0.010198405	0.00500649	0.005933618	0.004821064	0.00333766	0.002966809	0.002595958	0.002595958	0.002225107	0.002039681	0.000927128	0.001854256	0.00166883	0.000556277	0.000556277	0.000370851	0.000185426	0.000370851
P85	0.001241465	0.00248293	0.001862197	0.00496586	0.004345127	0.010552452	0.006828057	0.015518312	0.019863439	0.026691496	0.031036623	0.027932961	0.044072005	0.03538175	0.037243948	0.042209808	0.045934202	0.04283054	0.052141527	0.061452514	0.043451273	0.038485413	0.034761018	0.036623215	0.046554935	0.027932961	0.030415891	0.023587834	0.032278088	0.017380509	0.020484171	0.019863439	0.013656114	0.010552452	0.014897579	0.010552452	0.006828057	0.009931719	0.008069522	0.006828057	0.004345127	0.003103662	0.00496586	0.00248293	0.00248293	0.001862197	0.001241465	0.001241465	0
P86	0.000454133	0.004541326	0.00862852	0.009082652	0.013623978	0.021344233	0.019527702	0.023614896	0.031789282	0.030426885	0.039963669	0.035422343	0.050862852	0.028610354	0.042234332	0.041326067	0.039509537	0.040417802	0.040871935	0.051771117	0.039963669	0.035422343	0.035876476	0.026339691	0.035876476	0.03133515	0.027702089	0.023614896	0.028610354	0.019527702	0.014078111	0.014532243	0.013623978	0.009990917	0.010899183	0.006811989	0.005903724	0.003633061	0.006357856	0.004087193	0.004995459	0.004541326	0.002270663	0.002270663	0.00181653	0.003178928	0.000454133	0.002270663	0.000908265
P87	0	0.009857612	0.016976999	0.025739321	0.029025192	0.032311062	0.033953998	0.034501643	0.027382256	0.029572837	0.032311062	0.036144578	0.037239869	0.026286966	0.030668127	0.036692223	0.038335159	0.031215772	0.026286966	0.0449069	0.031763417	0.024644031	0.032858708	0.027929901	0.027382256	0.025739321	0.02245345	0.027382256	0.018072289	0.020810515	0.018072289	0.021905805	0.016976999	0.011500548	0.014786418	0.007667032	0.006024096	0.010405257	0.008214677	0.004928806	0.006571742	0.002738226	0.005476451	0.003833516	0.004381161	0.001642935	0.003285871	0.002738226	0.003285871
P88	0.015962164	0.034880284	0.038723027	0.036358262	0.029559563	0.028081584	0.036062666	0.031333136	0.031333136	0.031628732	0.034584688	0.037245049	0.042861366	0.026603606	0.037245049	0.039018623	0.042270174	0.030741945	0.033993497	0.038131836	0.031333136	0.027194798	0.026012415	0.021874076	0.026603606	0.020396098	0.021282885	0.014484186	0.017440142	0.015370973	0.010641443	0.013006208	0.010641443	0.008276678	0.010937038	0.006798699	0.007981082	0.004433934	0.006207508	0.004138339	0.003842743	0.001773574	0.003251552	0.001477978	0.000886787	0.000295596	0.000591191	0.001182383	0.001182383
P89	0.000503905	0.000503905	0.002771479	0.003023432	0.006802721	0.007810532	0.010833963	0.013857395	0.016880826	0.02292769	0.028470648	0.027462837	0.040060469	0.043839758	0.038044848	0.043839758	0.047115142	0.046611237	0.048122953	0.047115142	0.04207609	0.0430839	0.043839758	0.040816327	0.042831948	0.034517511	0.034769463	0.022675737	0.025195263	0.021415974	0.022423784	0.0191484	0.016124969	0.009322247	0.015369111	0.009070295	0.010582011	0.006550768	0.008314437	0.005542958	0.006802721	0.003023432	0.005291005	0.002267574	0.001763668	0.002267574	0.001763668	0.000503905	0.000755858
P90	0.001333926	0.002000889	0.003112494	0.006002668	0.010893731	0.012005336	0.020008893	0.023121387	0.028679413	0.033125834	0.034904402	0.033125834	0.051133837	0.042240996	0.051356158	0.050244553	0.053579369	0.050689195	0.041796354	0.052467763	0.044908848	0.042907959	0.034904402	0.032014229	0.028234771	0.021120498	0.028679413	0.022676745	0.020453535	0.018674967	0.017118719	0.013783904	0.011783015	0.009337483	0.006891952	0.008448199	0.008448199	0.003557137	0.004446421	0.003334815	0.002890173	0.002000889	0.001556247	0.002890173	0.001333926	0.000666963	0.000666963	0.000444642	0.000222321
P91	0.000838926	0.004194631	0.006291946	0.009228188	0.01216443	0.018875839	0.018875839	0.031879195	0.026426174	0.033137584	0.041526846	0.040687919	0.056627517	0.041526846	0.049077181	0.052432886	0.050755034	0.05033557	0.042365772	0.049077181	0.041526846	0.038590604	0.037751678	0.028104027	0.038171141	0.026426174	0.028104027	0.01635906	0.020134228	0.014261745	0.014261745	0.009228188	0.008808725	0.00545302	0.009647651	0.004614094	0.001677852	0.002097315	0.003775168	0.001677852	0.000838926	0.002097315	0.002097315	0.001677852	0.001258389	0.000838926	0.001258389	0	0.000838926
P92	0.002963256	0.013235875	0.017977084	0.022323192	0.02647175	0.031212959	0.035163967	0.044448834	0.038917424	0.047016989	0.053733702	0.046226788	0.049190043	0.041485579	0.047807191	0.044053734	0.048202292	0.043461083	0.035756618	0.045634137	0.03160806	0.027459502	0.030027657	0.020347689	0.023706045	0.019557487	0.019359937	0.012248123	0.015211379	0.010865271	0.01027262	0.009087317	0.006124062	0.004741209	0.003160806	0.001975504	0.003951008	0.001777953	0.002568155	0.001185302	0.001975504	0.00019755	0.000987752	0.000395101	0.000987752	0.000395101	0.000395101	0.000395101	0.00019755
P93	0	0	0.007514451	0.005780347	0.011560694	0.012138728	0.015606936	0.024277457	0.01849711	0.021387283	0.023121387	0.02716763	0.030635838	0.033526012	0.040462428	0.05433526	0.047976879	0.050867052	0.053757225	0.050867052	0.050289017	0.045086705	0.047976879	0.032369942	0.03583815	0.034104046	0.033526012	0.021387283	0.024277457	0.01849711	0.016763006	0.015028902	0.012716763	0.011560694	0.012138728	0.007514451	0.007514451	0.006936416	0.004624277	0.004624277	0.005202312	0.004046243	0.000578035	0.003468208	0.002312139	0.001156069	0.000578035	0.002890173	0.001734104
P94	0.000397772	0.003381066	0.010938743	0.015910899	0.026849642	0.032020684	0.040970565	0.039379475	0.044550517	0.049721559	0.054295943	0.039777247	0.053102625	0.043754972	0.046937152	0.048130469	0.049124901	0.043953858	0.036396181	0.042163882	0.033412888	0.027048528	0.025059666	0.020883055	0.023070804	0.01531424	0.020286396	0.016706444	0.01690533	0.010938743	0.007358791	0.008154336	0.007756563	0.004574383	0.006563246	0.002784407	0.004176611	0.004176611	0.003579952	0.00159109	0.003381066	0.001789976	0.00318218	0.001392204	0.000994431	0.00159109	0.000994431	0.000397772	0.000397772
P95	0.001510004	0.001510004	0.003586259	0.008305021	0.013023783	0.015288788	0.024915062	0.025481314	0.034541336	0.034730087	0.042846357	0.038505096	0.052850132	0.044922612	0.048697622	0.046810117	0.051528879	0.046810117	0.046998867	0.054360136	0.038882597	0.038316346	0.038505096	0.030388826	0.032276331	0.02397131	0.023027558	0.0198188	0.019063798	0.013778784	0.012835032	0.010758777	0.008493771	0.009815025	0.006417516	0.004907512	0.004718762	0.004341261	0.006417516	0.001510004	0.003586259	0.001698754	0.002076255	0.001321253	0.001132503	0.000377501	0.000377501	0	0.000566251
P96	0.006660324	0.027117031	0.047098002	0.051379638	0.052331113	0.047573739	0.047573739	0.040437678	0.047573739	0.044719315	0.047098002	0.035204567	0.039486204	0.039961941	0.039961941	0.04376784	0.04376784	0.040437678	0.036631779	0.026641294	0.027592769	0.021408183	0.023311132	0.014747859	0.015223597	0.019505233	0.014272122	0.01094196	0.006184586	0.008563273	0.009990485	0.006184586	0.002378687	0.004281637	0.00190295	0.002854424	0.000475737	0.00190295	0.000951475	0.000475737	0	0	0.000475737	0	0	0	0	0	0.000475737
P97	0.001743173	0.012783266	0.018012783	0.031958164	0.039511912	0.05868681	0.041836142	0.05403835	0.049970947	0.05403835	0.048808832	0.048808832	0.055781522	0.029052876	0.045903544	0.039511912	0.037187682	0.031958164	0.030214991	0.028471819	0.027890761	0.026728646	0.023823359	0.012202208	0.018012783	0.013945381	0.021499128	0.008134805	0.014526438	0.005229518	0.008715863	0.012202208	0.008715863	0.00697269	0.00464846	0.002905288	0.004067403	0.00232423	0.002905288	0.001162115	0.002905288	0.000581058	0.000581058	0.000581058	0.001162115	0.002905288	0	0.000581058	0.000581058
P98	0	0.001240695	0.001240695	0.00248139	0.014888337	0.004962779	0.021091811	0.023573201	0.033498759	0.023573201	0.023573201	0.040942928	0.042183623	0.03101737	0.043424318	0.029776675	0.044665012	0.029776675	0.040942928	0.045905707	0.045905707	0.048387097	0.027295285	0.018610422	0.023573201	0.029776675	0.034739454	0.03101737	0.026054591	0.022332506	0.017369727	0.013647643	0.009925558	0.017369727	0.011166253	0.007444169	0.012406948	0.011166253	0.014888337	0.008684864	0.009925558	0.008684864	0.011166253	0.007444169	0.006203474	0.007444169	0.004962779	0.003722084	0.00248139
P99	0	0.008196721	0.013270882	0.019125683	0.023419204	0.026151444	0.032786885	0.035909446	0.028883685	0.037080406	0.042154567	0.034738486	0.046057767	0.043715847	0.046057767	0.045667447	0.039812646	0.037470726	0.037470726	0.040593286	0.034738486	0.031615925	0.030054645	0.023809524	0.024199844	0.024199844	0.022638564	0.024590164	0.013270882	0.013661202	0.014051522	0.016003123	0.012490242	0.010148322	0.005464481	0.005464481	0.007025761	0.006635441	0.005074161	0.004683841	0.004683841	0.00312256	0.00312256	0.00312256	0.00273224	0.00117096	0.00273224	0	0.00234192
P100	0.000843882	0.001125176	0.001125176	0.001687764	0.001969058	0.004500703	0.005907173	0.007594937	0.009845288	0.011533052	0.014908579	0.019127989	0.021940928	0.028129395	0.028410689	0.028410689	0.038537271	0.038255977	0.042475387	0.042475387	0.032911392	0.038255977	0.036005626	0.03628692	0.042194093	0.029254571	0.038818565	0.026722925	0.028973277	0.029535865	0.02419128	0.026160338	0.020815752	0.020534459	0.018846695	0.016033755	0.021659634	0.016033755	0.016315049	0.01350211	0.015189873	0.007032349	0.008720113	0.008720113	0.008720113	0.008157525	0.007876231	0.003938115	0.005063291
P101	0.001694915	0.001977401	0.002542373	0.002824859	0.007627119	0.012429379	0.018079096	0.024293785	0.031073446	0.035875706	0.035028249	0.037853107	0.053389831	0.049717514	0.057627119	0.050564972	0.053107345	0.054237288	0.048305085	0.046327684	0.048587571	0.044350282	0.033333333	0.025423729	0.031073446	0.025141243	0.023163842	0.01920904	0.016384181	0.014689266	0.012429379	0.012711864	0.008474576	0.008474576	0.005084746	0.004519774	0.007627119	0.005649718	0.003107345	0.003389831	0.004519774	0.001977401	0.002824859	0.001694915	0.001129944	0.002259887	0.000847458	0.000847458	0.000282486
P102	0.001575423	0.002756991	0.013391099	0.018117369	0.024419063	0.028357621	0.040961008	0.030720756	0.036628594	0.044899567	0.052776684	0.049625837	0.055139819	0.043324143	0.051988972	0.043717999	0.055533675	0.040173297	0.040173297	0.045687278	0.044899567	0.034265459	0.029539189	0.022449783	0.02560063	0.012209531	0.021268216	0.012209531	0.008270973	0.007877117	0.007483261	0.007089405	0.008270973	0.006301694	0.005513982	0.002363135	0.004332414	0.002756991	0.003938558	0.002756991	0.001575423	0.001575423	0.000787712	0	0.001181568	0.000787712	0.000393856	0.000787712	0.000393856
P103	0.000333	0.000999001	0.003330003	0.005994006	0.006993007	0.011988012	0.014652015	0.013320013	0.021312021	0.017316017	0.017982018	0.020979021	0.022644023	0.025641026	0.028971029	0.030636031	0.024975025	0.033966034	0.031635032	0.033966034	0.031635032	0.030969031	0.02997003	0.028638029	0.035964036	0.031302031	0.032634033	0.02997003	0.031302031	0.028305028	0.024309024	0.03030303	0.016317016	0.013986014	0.023643024	0.017316017	0.018981019	0.012987013	0.014319014	0.010656011	0.014319014	0.007326007	0.010656011	0.010989011	0.006993007	0.006993007	0.007659008	0.005994006	0.004995005
P104	0.00040992	0.0010248	0.003894241	0.007378561	0.016396803	0.017831523	0.023980324	0.027669604	0.026029924	0.028489445	0.030129125	0.025210084	0.027874564	0.028899365	0.024390244	0.026849764	0.030539045	0.030948965	0.033408485	0.029309285	0.030129125	0.027464644	0.027464644	0.028079524	0.031563845	0.032793605	0.028899365	0.023775364	0.024185284	0.024595204	0.023160484	0.027464644	0.022955524	0.019471203	0.020700963	0.017011683	0.020905923	0.016396803	0.014962082	0.010452962	0.009838082	0.007583521	0.007583521	0.006353761	0.006148801	0.006558721	0.005328961	0.004919041	0.003894241
P105	0.000984898	0.001422631	0.002735828	0.003392427	0.005362224	0.007879186	0.012365944	0.011381046	0.016305537	0.021120595	0.024622456	0.02757715	0.037535566	0.029546947	0.038082731	0.044429853	0.044101554	0.046618516	0.047165682	0.050776975	0.046946815	0.043554388	0.041037426	0.038082731	0.043116656	0.031516743	0.033377107	0.025388488	0.02615452	0.023746991	0.020463996	0.021886627	0.016524404	0.014226308	0.015430072	0.011381046	0.010724447	0.008207485	0.007769753	0.004705625	0.00558109	0.004377325	0.004596192	0.004267892	0.003173561	0.00207923	0.002407529	0.001969796	0.001641497
P106	0.00166634	0.004901	0.0107822	0.014702999	0.022838659	0.027053519	0.036953539	0.036659479	0.037247599	0.041462458	0.047245638	0.041462458	0.051852578	0.039502058	0.043422858	0.045285238	0.042442658	0.042932758	0.041266418	0.041462458	0.036463439	0.032542639	0.029700059	0.025681239	0.027543619	0.022446579	0.019800039	0.014801019	0.017447559	0.015193099	0.014016859	0.01186042	0.00774358	0.00764556	0.00852774	0.00450892	0.00421486	0.00264654	0.00401882	0.00333268	0.00215644	0.00127426	0.00176436	0.00215644	0.00137228	0.00088218	0.00088218	0.0009802	0.00078416
P107	0.001395534	0.012559809	0.035486443	0.046052632	0.0488437	0.049043062	0.054525518	0.04685008	0.048943381	0.04984051	0.050139553	0.039872408	0.047248804	0.035984848	0.0409689	0.03608453	0.038676236	0.033293461	0.032396332	0.030203349	0.027811005	0.024122807	0.019836523	0.018241627	0.017344498	0.014254386	0.013357257	0.010566188	0.010865231	0.008373206	0.007575758	0.007276715	0.005781499	0.003787879	0.005482456	0.003289474	0.003787879	0.002392344	0.003189793	0.001495215	0.001694577	0.00199362	0.000697767	0.001295853	0.001096491	0.000598086	0.000897129	0.000797448	0.000199362
P108	0.00039604	0.001584158	0.002508251	0.003960396	0.005940594	0.005808581	0.010561056	0.010165017	0.008448845	0.009108911	0.011749175	0.00990099	0.016105611	0.016369637	0.018217822	0.023762376	0.02349835	0.024554455	0.029438944	0.032739274	0.038943894	0.03339934	0.037359736	0.035511551	0.041056106	0.03669967	0.043828383	0.030891089	0.034587459	0.030891089	0.035907591	0.032211221	0.025214521	0.020330033	0.024554455	0.015577558	0.019405941	0.015841584	0.017953795	0.013861386	0.012409241	0.010825083	0.008844884	0.007920792	0.010033003	0.007128713	0.006468647	0.005280528	0.006336634
P109	0.00062422	0.011860175	0.015605493	0.01602164	0.02184769	0.021431544	0.024136496	0.026633375	0.026217228	0.018310445	0.028089888	0.025801082	0.028506034	0.027049521	0.025384935	0.026425302	0.029754474	0.031210986	0.033083645	0.034332085	0.031002913	0.028714107	0.026841448	0.024760716	0.0295464	0.02309613	0.027257595	0.02372035	0.023928423	0.022888057	0.022263837	0.023304203	0.019766958	0.014981273	0.021431544	0.012692468	0.017270079	0.012900541	0.013524761	0.008531003	0.010195589	0.00645027	0.007490637	0.006658344	0.005826051	0.003745318	0.003537245	0.005409904	0.00645027
P110	0.000690449	0.002071346	0.002531646	0.00552359	0.009896433	0.011737629	0.016800921	0.024395857	0.027848101	0.033141542	0.038665132	0.037974684	0.053624856	0.043268124	0.049942463	0.049942463	0.043268124	0.05730725	0.050172612	0.052934407	0.043037975	0.039585731	0.039355581	0.027157652	0.035903337	0.022094361	0.026237054	0.019332566	0.017951669	0.017491369	0.014729574	0.014729574	0.008745685	0.008975834	0.007825086	0.006214039	0.004833142	0.004142693	0.004372842	0.005063291	0.002991945	0.001611047	0.002991945	0.001150748	0.001611047	0.001150748	0.000690449	0.000690449	0.000920598
P111	0.000797236	0.001328727	0.002391709	0.004783417	0.011427053	0.011427053	0.016476216	0.022854106	0.025245815	0.029763487	0.037204358	0.044379484	0.051820356	0.047834175	0.053149083	0.054743556	0.054212065	0.046239702	0.05740101	0.054212065	0.046239702	0.04464523	0.037470104	0.027903269	0.03188945	0.027371778	0.026840287	0.017007707	0.019399415	0.019399415	0.010098326	0.008238108	0.011958544	0.005580654	0.004251927	0.005580654	0.003986181	0.004251927	0.004783417	0.002391709	0.002657454	0.000531491	0.001328727	0.001328727	0.001328727	0.000265745	0.001062982	0.001062982	0.000531491
P112	0.002749771	0.003208066	0.007332722	0.007791017	0.011915674	0.016498625	0.013748854	0.016498625	0.019706691	0.028872594	0.024289643	0.029330889	0.037580202	0.038496792	0.039871677	0.037580202	0.0472044	0.042621448	0.035747021	0.049495875	0.037121907	0.046287809	0.043079743	0.032538955	0.035288726	0.027956004	0.030705775	0.022456462	0.024289643	0.023831347	0.023831347	0.019248396	0.015582035	0.010999083	0.011915674	0.008707608	0.010082493	0.005957837	0.008249313	0.006874427	0.004582951	0.003666361	0.005499542	0.002291476	0.004582951	0.002291476	0.003666361	0.001374885	0.001833181
P113	0.001942376	0.003237294	0.00485594	0.006798317	0.010683069	0.014567821	0.017157656	0.021689867	0.026383943	0.024927161	0.030592425	0.035772095	0.040628035	0.033829718	0.039656847	0.041437358	0.042246682	0.044512787	0.037714471	0.042408546	0.046940758	0.039009388	0.036095824	0.03285853	0.037714471	0.027355131	0.031401748	0.024603432	0.024765296	0.020556815	0.018128844	0.019909356	0.016672062	0.010683069	0.013920363	0.009226287	0.012301716	0.007445775	0.00760764	0.00517967	0.007122046	0.00485594	0.004370346	0.003561023	0.002913564	0.001618647	0.001942376	0.000971188	0.001456782
P114	0.002610966	0.015665796	0.020141738	0.017530772	0.019768743	0.02387169	0.026855651	0.030212607	0.035061544	0.029093622	0.025736665	0.031704588	0.039537486	0.037299515	0.032077583	0.043640433	0.040656471	0.037299515	0.040656471	0.042521447	0.032823573	0.032077583	0.033196568	0.027974636	0.030958598	0.026109661	0.024990675	0.022006714	0.021633719	0.014173816	0.014919806	0.017903767	0.016038791	0.012681835	0.011935845	0.004102947	0.010443864	0.006713913	0.006340918	0.003356956	0.006340918	0.004848937	0.002237971	0.004102947	0.004102947	0.002610966	0.002983961	0	0.001864976
P115	0	0.001833741	0.002444988	0.004889976	0.008557457	0.005501222	0.015892421	0.01405868	0.020782396	0.028117359	0.032396088	0.027506112	0.034841076	0.041564792	0.044621027	0.050122249	0.050122249	0.044621027	0.055623472	0.065403423	0.051344743	0.035452323	0.040342298	0.0299511	0.03606357	0.028728606	0.033007335	0.02200489	0.026283619	0.018337408	0.021393643	0.018948655	0.013447433	0.012836186	0.012836186	0.008557457	0.009779951	0.003667482	0.007334963	0.003667482	0.002444988	0.004278729	0.003056235	0.001222494	0.002444988	0.000611247	0.000611247	0.000611247	0.000611247
P116	0.001906318	0.017701525	0.02587146	0.036764706	0.038126362	0.04248366	0.061819172	0.052287582	0.045479303	0.050925926	0.06127451	0.04711329	0.058278867	0.046840959	0.041938998	0.046568627	0.045206972	0.038126362	0.038398693	0.038398693	0.02369281	0.019607843	0.018518519	0.015522876	0.014705882	0.011982571	0.0166122	0.005991285	0.007625272	0.006535948	0.002995643	0.003540305	0.00245098	0.002178649	0.001633987	0.001089325	0.001361656	0.001089325	0.001361656	0.000544662	0.001633987	0.001089325	0	0.000272331	0.000272331	0.000544662	0	0.000272331	0
P117	0.001663103	0.004989309	0.011404134	0.02637206	0.029698266	0.027084818	0.03492516	0.037063435	0.041577572	0.04656688	0.039439297	0.035637919	0.045616536	0.037538608	0.036825849	0.043953433	0.037538608	0.038964124	0.040152055	0.040627227	0.032549299	0.032786885	0.031123782	0.027322404	0.021857923	0.017581373	0.02637206	0.015443098	0.01591827	0.015205512	0.014017581	0.01164172	0.009741031	0.007602756	0.009978617	0.008315514	0.010453789	0.003563792	0.002375861	0.004514136	0.00427655	0.003326206	0.002138275	0.002138275	0.000950344	0.002138275	0.000712758	0.001425517	0.000237586
P118	0.002435065	0.000811688	0.001623377	0.001623377	0.003246753	0.00487013	0.008116883	0.008116883	0.013798701	0.018668831	0.017045455	0.015422078	0.034902597	0.020292208	0.033279221	0.033279221	0.043831169	0.038961039	0.040584416	0.053571429	0.05762987	0.051948052	0.05762987	0.036525974	0.043019481	0.039772727	0.039772727	0.026785714	0.030844156	0.026785714	0.022727273	0.023538961	0.017857143	0.017045455	0.021915584	0.010551948	0.015422078	0.010551948	0.008928571	0.003246753	0.008928571	0.006493506	0.00487013	0.007305195	0.001623377	0	0.000811688	0.002435065	0
P119	0	0.00220022	0.00330033	0.003850385	0.008250825	0.006050605	0.00990099	0.012651265	0.014851485	0.021452145	0.02310231	0.02640264	0.032453245	0.03080308	0.0440044	0.04180418	0.0440044	0.03630363	0.044554455	0.04950495	0.055005501	0.041254125	0.0440044	0.03960396	0.03960396	0.028052805	0.032453245	0.02420242	0.02530253	0.02420242	0.02750275	0.020352035	0.018151815	0.01870187	0.015951595	0.011551155	0.014851485	0.009350935	0.0110011	0.00440044	0.002750275	0.006050605	0.003850385	0.003850385	0.00440044	0.002750275	0.002750275	0.001650165	0.000550055
P120	0.001485884	0	0.013372957	0.020802377	0.013372957	0.035661218	0.031203566	0.023774146	0.041604755	0.043090639	0.035661218	0.040118871	0.046062407	0.031203566	0.053491828	0.03268945	0.041604755	0.037147103	0.041604755	0.031203566	0.037147103	0.023774146	0.02526003	0.023774146	0.028231798	0.02526003	0.026745914	0.016344725	0.017830609	0.019316493	0.011887073	0.020802377	0.007429421	0.013372957	0.010401189	0.005943536	0.017830609	0.008915305	0.010401189	0.002971768	0.005943536	0	0.002971768	0.002971768	0	0.001485884	0	0	0.001485884
P121	0.001097695	0.001097695	0.005488474	0.004939627	0.011525796	0.009879254	0.028540066	0.027991218	0.036772777	0.03402854	0.051591658	0.037321625	0.055982437	0.05104281	0.05104281	0.052689352	0.057628979	0.054884742	0.048298573	0.052689352	0.041163557	0.038968167	0.03622393	0.032930845	0.03183315	0.021953897	0.027442371	0.009879254	0.010976948	0.013172338	0.009879254	0.013172338	0.006037322	0.005488474	0.005488474	0.005488474	0.00219539	0.002744237	0.000548847	0.00219539	0.001097695	0.001646542	0.001646542	0.001097695	0	0.000548847	0	0.000548847	0
P122	0	0	0.001308044	0.002616089	0.006540222	0.010464356	0.012426422	0.018966645	0.014388489	0.020274689	0.022236756	0.028122956	0.032701112	0.035317201	0.03204709	0.041203401	0.035971223	0.044473512	0.044473512	0.044473512	0.03793329	0.029431001	0.035971223	0.032701112	0.042511445	0.032701112	0.045127534	0.034009156	0.031393067	0.022890778	0.028776978	0.03204709	0.015042511	0.016350556	0.0176586	0.010464356	0.017004578	0.010464356	0.010464356	0.009156311	0.004578156	0.004578156	0.006540222	0.002616089	0.003270111	0.003924133	0.002616089	0.000654022	0.002616089
P123	0.001142857	0.001632653	0.004081633	0.004571429	0.008	0.012571429	0.015346939	0.017142857	0.023020408	0.02677551	0.027102041	0.02677551	0.040163265	0.036571429	0.039510204	0.040163265	0.041632653	0.043755102	0.043591837	0.043918367	0.035428571	0.038040816	0.035918367	0.025795918	0.030040816	0.025632653	0.032163265	0.019428571	0.023020408	0.020734694	0.02122449	0.020571429	0.018285714	0.01322449	0.014857143	0.01044898	0.010938776	0.009306122	0.007346939	0.007836735	0.011265306	0.004734694	0.005387755	0.005387755	0.005877551	0.004571429	0.004408163	0.003265306	0.003591837
P124	0.000611995	0.003671971	0.001835985	0.004895961	0.004895961	0.009791922	0.012239902	0.014687882	0.021419829	0.018971848	0.024479804	0.026927785	0.034883721	0.041615667	0.042227662	0.044675643	0.036719706	0.041615667	0.043451652	0.056915545	0.035495716	0.052631579	0.037331701	0.032435741	0.044675643	0.028151775	0.033047736	0.025091799	0.024479804	0.024479804	0.019583843	0.025091799	0.017747858	0.009791922	0.014687882	0.012851897	0.011627907	0.014075887	0.011015912	0.003671971	0.008567931	0.006119951	0.000611995	0.00244798	0.004895961	0.001835985	0.001835985	0.000611995	0.00244798
P125	0.0004995	0.004995005	0.007992008	0.007992008	0.007492507	0.009490509	0.015484515	0.021478521	0.021978022	0.024475524	0.024475524	0.025974026	0.035964036	0.02997003	0.041958042	0.033966034	0.037962038	0.040959041	0.035464535	0.052447552	0.044455544	0.02997003	0.031968032	0.031968032	0.035464535	0.031468531	0.030969031	0.032967033	0.025974026	0.022977023	0.017982018	0.021978022	0.014485514	0.013486513	0.016483516	0.016983017	0.015484515	0.007992008	0.007992008	0.005994006	0.006993007	0.006493506	0.002497502	0.003996004	0.006993007	0.002497502	0.002497502	0.002497502	0.002997003
P126	0	0.003135889	0.004529617	0.005226481	0.007317073	0.01184669	0.018466899	0.016376307	0.017770035	0.020209059	0.025087108	0.024041812	0.041811847	0.024390244	0.038327526	0.041114983	0.041463415	0.045644599	0.047038328	0.051567944	0.038675958	0.03902439	0.036585366	0.031707317	0.042857143	0.026480836	0.039372822	0.026480836	0.027874564	0.024738676	0.018118467	0.018466899	0.016724739	0.014285714	0.013937282	0.010801394	0.017421603	0.008362369	0.008710801	0.011149826	0.006271777	0.003135889	0.006271777	0.003135889	0.003135889	0.002787456	0.00174216	0.002787456	0.001045296
P127	0.000792079	0.002376238	0.005148515	0.00990099	0.010693069	0.010693069	0.015049505	0.014653465	0.021782178	0.025742574	0.025742574	0.024554455	0.032079208	0.030891089	0.031287129	0.034455446	0.034455446	0.037623762	0.038019802	0.044356436	0.040792079	0.03960396	0.034059406	0.030891089	0.034455446	0.030891089	0.032079208	0.027326733	0.03009901	0.025346535	0.02019802	0.024158416	0.017029703	0.014653465	0.017821782	0.00990099	0.014653465	0.010693069	0.013861386	0.008712871	0.009108911	0.006732673	0.007920792	0.006732673	0.005544554	0.003960396	0.005148515	0.004356436	0.001980198
P128	0.001132503	0.001132503	0.007172518	0.009815025	0.014722537	0.02000755	0.024915062	0.027557569	0.030955077	0.0400151	0.049452624	0.040770102	0.043790109	0.044545111	0.044545111	0.045677614	0.05209513	0.045300113	0.044922612	0.052850132	0.048697622	0.034730087	0.033597584	0.024537561	0.030200076	0.021895055	0.026425066	0.015100038	0.014722537	0.015477539	0.016232541	0.015477539	0.009437524	0.005285013	0.008305021	0.00415251	0.004530011	0.004907512	0.002642507	0.003397508	0.00415251	0.003397508	0.002265006	0.001510004	0.000755002	0.000377501	0.000377501	0.000755002	0.000755002
P129	0	0.005632582	0.007365685	0.013864818	0.010831889	0.018197574	0.017764298	0.02339688	0.024263432	0.029462738	0.026863085	0.025129983	0.033362218	0.029029463	0.033795494	0.036828423	0.031195841	0.035095321	0.037261698	0.043760832	0.039861352	0.038561525	0.034228769	0.032495667	0.041161179	0.030329289	0.029896014	0.020363951	0.028162912	0.026429809	0.024263432	0.022097054	0.018630849	0.0194974	0.017764298	0.011265165	0.013431542	0.010398614	0.011265165	0.007365685	0.003032929	0.006499133	0.004332756	0.003466205	0.00389948	0.003466205	0.004332756	0.000866551	0.001299827
P130	0.00071799	0.002233746	0.002074192	0.003111288	0.005983247	0.006781013	0.011088951	0.013083367	0.016433985	0.021380136	0.023773434	0.021938572	0.033506183	0.030474671	0.036936578	0.041005185	0.038452333	0.041084962	0.042122058	0.044355804	0.040845632	0.037175907	0.037415237	0.03214998	0.035500598	0.028480255	0.028240925	0.025927403	0.024890307	0.022018349	0.021300359	0.018827284	0.018029517	0.014678899	0.018029517	0.011009174	0.015237335	0.011886717	0.011647387	0.009333865	0.010769844	0.008376546	0.009652972	0.007259673	0.006063024	0.005584364	0.004866374	0.004706821	0.004387714
P131	0.001523461	0.002132846	0.003351615	0.007312614	0.007921999	0.010664229	0.015843998	0.017976843	0.024984765	0.030469226	0.034125533	0.038086533	0.039609994	0.039609994	0.042961609	0.049664839	0.048141377	0.048446069	0.046922608	0.050578915	0.043875686	0.046617916	0.033516149	0.028641073	0.040828763	0.028641073	0.031687995	0.020719074	0.025898842	0.018586228	0.017367459	0.017976843	0.01218769	0.01218769	0.008226691	0.006398537	0.007007922	0.003960999	0.005179768	0.003656307	0.005179768	0.003656307	0.001828154	0.001523461	0.001523461	0.001828154	0.001523461	0.000304692	0.003046923
P132	0	0.000529801	0.001324503	0.003443709	0.00794702	0.009536424	0.016953642	0.020927152	0.023046358	0.028874172	0.031788079	0.035761589	0.041854305	0.030198675	0.043178808	0.037350993	0.045033113	0.040529801	0.041854305	0.041059603	0.041324503	0.034966887	0.037615894	0.029933775	0.037350993	0.03205298	0.028874172	0.027284768	0.025695364	0.023311258	0.021456954	0.02410596	0.018278146	0.012715232	0.016688742	0.009801325	0.009536424	0.009271523	0.007417219	0.007682119	0.006092715	0.003443709	0.006092715	0.002649007	0.003443709	0.00397351	0.001589404	0.001854305	0.003178808
P133	0.001482737	0.009955518	0.024147426	0.042363906	0.041092989	0.033891125	0.041940267	0.035797501	0.039186613	0.037280237	0.035585681	0.033467486	0.037068418	0.034102944	0.041304808	0.042787545	0.040033891	0.037068418	0.035585681	0.035585681	0.034314764	0.03156111	0.024147426	0.019063758	0.023088329	0.019063758	0.020334675	0.014403728	0.013132811	0.013768269	0.009955518	0.013768269	0.00910824	0.007625503	0.007201864	0.007201864	0.007201864	0.003600932	0.007413684	0.003812752	0.005507308	0.002118195	0.002541834	0.002330015	0.002541834	0.002118195	0.001694556	0.002753654	0.000847278
P134	0.001858045	0.008175399	0.012634708	0.01597919	0.023411371	0.024154589	0.029171312	0.033444816	0.032515793	0.03400223	0.039018952	0.03771832	0.045150502	0.042363434	0.044407284	0.038089929	0.041248606	0.043664065	0.042363434	0.042920847	0.034559643	0.037904125	0.028799703	0.028428094	0.029728725	0.022296544	0.026755853	0.019695281	0.016908213	0.016164994	0.01393534	0.014492754	0.012263099	0.00780379	0.009104422	0.005574136	0.006688963	0.005945745	0.005016722	0.003158677	0.002972873	0.003158677	0.002229654	0.000929023	0.00204385	0.001486436	0.000929023	0.001486436	0.000557414
P135	0	0.00096743	0.006449532	0.010319252	0.015478878	0.015156401	0.02192841	0.025153176	0.027732989	0.034182522	0.039342148	0.036439858	0.039987101	0.031280232	0.039664624	0.039664624	0.037084811	0.039342148	0.045469203	0.04385682	0.040954531	0.035149952	0.034827475	0.027088036	0.033215092	0.027088036	0.035149952	0.019348597	0.024185747	0.022250887	0.019026121	0.021605934	0.016123831	0.012899065	0.012899065	0.009996775	0.009351822	0.005804579	0.006449532	0.005482103	0.004514673	0.004192196	0.005804579	0.00096743	0.003869719	0.001289906	0.000644953	0.00193486	0.001289906
P136	0.003201182	0.011327259	0.019453337	0.028564393	0.03201182	0.038414184	0.046294016	0.044324058	0.057375031	0.050972667	0.052203891	0.044324058	0.05836001	0.045801527	0.049248953	0.04752524	0.04284659	0.04284659	0.036197981	0.035705491	0.027579414	0.025363211	0.027579414	0.020930805	0.019453337	0.014035952	0.015020931	0.008618567	0.009111056	0.008372322	0.004924895	0.006156119	0.003201182	0.001477469	0.003201182	0.001477469	0.003447427	0.001477469	0.001477469	0.001477469	0.000246245	0.000738734	0.00049249	0.000984979	0	0.000246245	0.00049249	0.001231224	0
P137	0.005780347	0.040987914	0.055701524	0.063583815	0.063583815	0.058328954	0.062007357	0.045717288	0.049395691	0.05359958	0.039411456	0.032580137	0.043089858	0.039411456	0.032054651	0.02942722	0.031529164	0.02679979	0.027325276	0.031529164	0.015764582	0.016290068	0.01734104	0.012611666	0.014188124	0.013137152	0.01208618	0.006831319	0.011560694	0.007356805	0.007356805	0.004203889	0.005254861	0.00262743	0.004203889	0.002101944	0.003152916	0.001576458	0.001050972	0.001576458	0.002101944	0.001050972	0.001576458	0.001050972	0.000525486	0	0	0	0.000525486
P138	0.001844168	0.007837713	0.016136468	0.020285846	0.029506685	0.032272937	0.041032734	0.036422314	0.046565237	0.046104195	0.054863993	0.041032734	0.058091286	0.048409405	0.04472107	0.039188566	0.053019825	0.050253573	0.041493776	0.040571692	0.026279391	0.031811895	0.023974182	0.02120793	0.022591056	0.016136468	0.017980636	0.011065007	0.016136468	0.007837713	0.005532503	0.007837713	0.006454587	0.003227294	0.007837713	0.003688336	0.005071462	0.003688336	0.001383126	0.003227294	0.000922084	0.00230521	0	0	0.000922084	0.000461042	0	0	0.000922084
P139	0.001237624	0.001650165	0.001443894	0.003094059	0.004950495	0.009694719	0.010932343	0.014232673	0.015057756	0.020420792	0.022689769	0.027640264	0.032384488	0.028671617	0.038985149	0.040429043	0.040222772	0.040635314	0.048061056	0.043110561	0.04269802	0.043729373	0.038160066	0.035478548	0.03630363	0.028052805	0.034240924	0.028671617	0.028671617	0.02619637	0.021039604	0.022277228	0.02310231	0.013820132	0.018770627	0.014232673	0.013820132	0.009694719	0.007838284	0.008044554	0.010107261	0.005156766	0.00660066	0.005363036	0.004331683	0.003094059	0.003712871	0.002268977	0.003094059
P140	0.000433839	0.001735358	0.000867679	0.002603037	0.003036876	0.005206074	0.007809111	0.014750542	0.014316703	0.022559653	0.023861171	0.027331887	0.039913232	0.037744035	0.04164859	0.051626898	0.048590022	0.04989154	0.047722343	0.049457701	0.046854664	0.040347072	0.043817787	0.034273319	0.04208243	0.031670282	0.029501085	0.031670282	0.029501085	0.023427332	0.017353579	0.018221258	0.019522777	0.012581345	0.010845987	0.010845987	0.010412148	0.007375271	0.009110629	0.005639913	0.007375271	0.002603037	0.003470716	0.001735358	0.003904555	0.002603037	0.001735358	0.001301518	0.001735358
P141	0.001564129	0.002606882	0.004692388	0.005735141	0.004692388	0.008342023	0.010427529	0.011470282	0.013034411	0.015641293	0.017205422	0.020333681	0.027111575	0.023983316	0.034410845	0.030239833	0.037539103	0.03649635	0.040667362	0.037539103	0.042231491	0.041188738	0.050573514	0.047966632	0.04379562	0.031282586	0.041710115	0.028154327	0.028154327	0.02346194	0.024504692	0.031803962	0.02189781	0.020855057	0.017726799	0.011470282	0.017726799	0.012513034	0.015119917	0.010948905	0.006777894	0.005213764	0.005735141	0.006777894	0.006777894	0.005213764	0.001564129	0.001564129	0.003128259
P142	0.000863931	0.006911447	0.017710583	0.016846652	0.023326134	0.020302376	0.031965443	0.032829374	0.029805616	0.032829374	0.040604752	0.034557235	0.035421166	0.040604752	0.044492441	0.044060475	0.04838013	0.043196544	0.045356371	0.044924406	0.038444924	0.037580994	0.033261339	0.032829374	0.028941685	0.019438445	0.025053996	0.018142549	0.018142549	0.019006479	0.014686825	0.012526998	0.00950324	0.009935205	0.008639309	0.007775378	0.005615551	0.003887689	0.005183585	0.002591793	0.004319654	0.001727862	0.000431965	0.000863931	0.001727862	0.000431965	0.000431965	0.000863931	0.001295896
P143	0.001521491	0.003042982	0.004944846	0.009128946	0.011791556	0.019399011	0.030049448	0.024343857	0.033472803	0.02890833	0.034994294	0.037656904	0.048307341	0.050209205	0.050589578	0.047926968	0.041841004	0.046405477	0.041080259	0.045644732	0.042221377	0.036515785	0.028527957	0.026245721	0.030429821	0.021681248	0.019399011	0.019779384	0.021300875	0.019779384	0.015595283	0.015975656	0.014834538	0.009889692	0.009889692	0.007987828	0.00684671	0.003803728	0.004944846	0.002282237	0.003423355	0.003803728	0.004944846	0.002282237	0.003042982	0.001521491	0.000760746	0.000380373	0.001901864
P144	0.001261034	0.001576293	0.004413619	0.003783102	0.007881463	0.007566204	0.013871375	0.016708701	0.010718789	0.015447667	0.020491803	0.017654477	0.028688525	0.021437579	0.029319042	0.027112232	0.036254729	0.027742749	0.033732661	0.040983607	0.036885246	0.036254729	0.036569987	0.03593947	0.03593947	0.036254729	0.035308953	0.030580076	0.033417402	0.027112232	0.029319042	0.032471627	0.025220681	0.020807062	0.019230769	0.017339218	0.018600252	0.017969735	0.014501892	0.008196721	0.011979823	0.00851198	0.006935687	0.009142497	0.005989912	0.00630517	0.004098361	0.004098361	0.005674653
P145	0.000923788	0.000923788	0.001847575	0.002771363	0.003233256	0.004618938	0.006004619	0.004618938	0.009699769	0.0147806	0.017090069	0.01108545	0.015704388	0.016166282	0.019399538	0.023094688	0.023556582	0.03556582	0.02448037	0.03187067	0.029099307	0.026789838	0.030023095	0.027251732	0.037413395	0.028637413	0.026327945	0.024942263	0.034642032	0.022170901	0.033718245	0.02817552	0.024942263	0.023094688	0.020323326	0.023556582	0.019861432	0.013394919	0.019861432	0.009699769	0.018475751	0.012933025	0.018475751	0.016628176	0.010623557	0.011547344	0.008775982	0.007852194	0.008775982
P146	0.001075558	0.002420005	0.005646679	0.007528906	0.008873353	0.009948911	0.015326701	0.016402259	0.023931164	0.022855606	0.033073407	0.024200054	0.029308954	0.027964507	0.033611186	0.044904544	0.037913418	0.040871202	0.033342296	0.045442323	0.039526755	0.034955633	0.038451197	0.038720086	0.037913418	0.028771175	0.028233396	0.027157838	0.025006722	0.022586717	0.022317827	0.023124496	0.02608228	0.013444474	0.017208927	0.015057811	0.016402259	0.008335574	0.009680022	0.007797795	0.006184458	0.006184458	0.006184458	0.005915569	0.0051089	0.004033342	0.002688895	0.002151116	0.001075558
P147	0	0.005037276	0.01259319	0.020350594	0.026093089	0.027503526	0.026093089	0.023574451	0.021559541	0.020149103	0.019242394	0.019343139	0.02246625	0.017227483	0.020048358	0.020149103	0.019746121	0.021962523	0.018134193	0.023473705	0.020955067	0.023272214	0.024581906	0.02045134	0.023675196	0.018738666	0.024481161	0.022969978	0.021156559	0.019443885	0.021660286	0.022365505	0.019040903	0.01954463	0.021861777	0.017630465	0.01752972	0.017428974	0.018637921	0.01259319	0.017126738	0.013197663	0.016018537	0.015011082	0.013499899	0.011384243	0.009772315	0.009369333	0.009470079
P148	0	0.003623188	0.015700483	0.02294686	0.043478261	0.040458937	0.049516908	0.042270531	0.043478261	0.047101449	0.037439614	0.035024155	0.032608696	0.032608696	0.039855072	0.03442029	0.028985507	0.036231884	0.027777778	0.025966184	0.017512077	0.022342995	0.023550725	0.024154589	0.016908213	0.014492754	0.019323671	0.012077295	0.015700483	0.010869565	0.016304348	0.012681159	0.007246377	0.012681159	0.006642512	0.0102657	0.009057971	0.004830918	0.003623188	0.003019324	0.003623188	0.003019324	0.001207729	0.004830918	0.002415459	0.003019324	0	0.000603865	0.003019324
P149	0.001442481	0.007933646	0.015506671	0.02704652	0.036422647	0.039307609	0.037143887	0.04075009	0.02740714	0.036783267	0.04038947	0.026325279	0.036783267	0.033898305	0.028128381	0.029931482	0.026325279	0.032095204	0.027767761	0.029931482	0.025604039	0.023440317	0.023440317	0.020555355	0.023800938	0.021276596	0.026325279	0.016949153	0.016227912	0.018752254	0.012621709	0.020555355	0.01298233	0.011900469	0.01406419	0.011900469	0.011539849	0.009736747	0.009376127	0.005409304	0.007933646	0.007933646	0.005409304	0.007573026	0.007573026	0.005409304	0.002163722	0.002884962	0.001442481
P150	0.006828528	0.001517451	0.004552352	0.003793627	0.009104704	0.017450683	0.02276176	0.018209408	0.025796662	0.025037936	0.042488619	0.036418816	0.051593323	0.031107739	0.044764795	0.062215478	0.041729894	0.048558422	0.05538695	0.050075873	0.041729894	0.039453718	0.041729894	0.037936267	0.042488619	0.024279211	0.02124431	0.016691958	0.020485584	0.023520486	0.012898331	0.007587253	0.009863429	0.01138088	0.006828528	0.006828528	0.007587253	0.006828528	0.002276176	0.003034901	0.000758725	0.002276176	0.002276176	0.001517451	0.002276176	0.000758725	0.001517451	0	0.000758725
P151	0	0	0.000629327	0.000629327	0.00188798	0.00188798	0.00188798	0.005034613	0.004405286	0.013215859	0.008181246	0.016362492	0.022026432	0.020138452	0.022026432	0.025173065	0.027690371	0.029578351	0.035242291	0.032095658	0.035242291	0.032095658	0.028319698	0.029578351	0.032095658	0.027061045	0.037130271	0.030837004	0.028949025	0.033354311	0.030837004	0.035242291	0.022655758	0.026431718	0.025802391	0.022655758	0.020138452	0.018250472	0.016362492	0.013215859	0.020767778	0.010069226	0.020138452	0.013845186	0.017621145	0.018879799	0.011327879	0.007551919	0.009439899
P152	0	0	0.003314917	0.004972376	0.013812155	0.014364641	0.019889503	0.024861878	0.02320442	0.034254144	0.029834254	0.034254144	0.038674033	0.028176796	0.029834254	0.033149171	0.032596685	0.03480663	0.033701657	0.037016575	0.032596685	0.03038674	0.03480663	0.029281768	0.024861878	0.026519337	0.027071823	0.014917127	0.025414365	0.021546961	0.015469613	0.01878453	0.013812155	0.014917127	0.012154696	0.01160221	0.014364641	0.00718232	0.014364641	0.009392265	0.007734807	0.009944751	0.006077348	0.007734807	0.006629834	0.004972376	0.006077348	0.003314917	0.001104972
P153	0	0.000839866	0.005879059	0.015677492	0.019316909	0.019596865	0.027995521	0.022676372	0.022676372	0.024916013	0.023236282	0.020996641	0.030235162	0.030235162	0.03443449	0.025755879	0.031914894	0.031354983	0.033034714	0.030235162	0.031914894	0.034154535	0.030515118	0.024076148	0.033034714	0.023236282	0.02743561	0.027715566	0.027715566	0.025475924	0.025475924	0.02743561	0.027715566	0.018197088	0.018197088	0.01343785	0.022116461	0.014277716	0.015677492	0.008958567	0.010358343	0.007838746	0.008958567	0.007558791	0.005039194	0.003639418	0.003639418	0.003079507	0.004759239
P154	0.001916496	0.011225188	0.019986311	0.024229979	0.031759069	0.032580424	0.040383299	0.038056126	0.039014374	0.039561944	0.039972621	0.032443532	0.04257358	0.037645448	0.040793977	0.035865845	0.039972621	0.036960986	0.038603696	0.038603696	0.030527036	0.029568789	0.031074606	0.022587269	0.024640657	0.024366872	0.022587269	0.016290212	0.016290212	0.014921287	0.014784394	0.014921287	0.010814511	0.009993155	0.00862423	0.005201916	0.005475702	0.003969884	0.004928131	0.003969884	0.002737851	0.002737851	0.003011636	0.001779603	0.002874743	0.001232033	0.000821355	0.000821355	0.001232033
P155	0.000409668	0.002048341	0.003277345	0.005735354	0.006554691	0.007374027	0.01351905	0.019664072	0.022122081	0.027447767	0.023351086	0.036050799	0.046292503	0.04465383	0.043424826	0.046292503	0.054485866	0.04916018	0.048750512	0.056534207	0.048340844	0.045473167	0.043424826	0.034002458	0.032363785	0.027038099	0.029905776	0.026628431	0.022941417	0.018025399	0.015157722	0.018844736	0.013928718	0.007783695	0.009832036	0.006964359	0.007374027	0.007374027	0.006554691	0.00450635	0.000819336	0.002048341	0.001229005	0.002048341	0.001638673	0.000819336	0.001229005	0.000819336	0.001638673
P156	0.001920123	0.003072197	0.005376344	0.005376344	0.011904762	0.017281106	0.021505376	0.01843318	0.018049155	0.025729647	0.03187404	0.026113671	0.037250384	0.028801843	0.038786482	0.03609831	0.039170507	0.044162826	0.039938556	0.039938556	0.032642089	0.035330261	0.036866359	0.029953917	0.037250384	0.024193548	0.03187404	0.028033794	0.024193548	0.028801843	0.019969278	0.018049155	0.019201229	0.014208909	0.016897081	0.011520737	0.012288786	0.00921659	0.010368664	0.007680492	0.009984639	0.006528418	0.006144393	0.00422427	0.006528418	0.001920123	0.001920123	0.003840246	0.002688172
P157	0.001420006	0.006311139	0.013095614	0.014988956	0.021615652	0.024771221	0.026664563	0.030135689	0.033449038	0.03423793	0.036131272	0.039286841	0.044809088	0.039917955	0.04354686	0.04149574	0.045913537	0.040549069	0.040706848	0.040864626	0.037235721	0.033291259	0.030609025	0.02903124	0.027611234	0.019564531	0.023666772	0.019248974	0.01767119	0.018460082	0.011044494	0.014200063	0.01041338	0.006784475	0.009782266	0.00725781	0.008362259	0.007415589	0.00725781	0.004575576	0.004733354	0.003628905	0.003786683	0.002366677	0.003786683	0.001735563	0.002682234	0.001577785	0.001735563
P158	0.00181686	0.004723837	0.009447674	0.017805233	0.027252907	0.027252907	0.037063953	0.038880814	0.045784884	0.051235465	0.058139535	0.056322674	0.060319767	0.059956395	0.059956395	0.049781977	0.052325581	0.041787791	0.03815407	0.041061047	0.032340116	0.030159884	0.029069767	0.01380814	0.01744186	0.016351744	0.014898256	0.010174419	0.007994186	0.007994186	0.007630814	0.002543605	0.004723837	0.003270349	0.005087209	0.002543605	0.002543605	0.000726744	0.001090116	0.001453488	0.000363372	0.000363372	0.001090116	0.000726744	0.000726744	0.001453488	0.000363372	0.000363372	0.001090116
P159	0	0.006744488	0.01997406	0.022049287	0.026718547	0.021011673	0.029312581	0.027496757	0.033463035	0.027237354	0.036575875	0.032944228	0.040985733	0.032684825	0.037094682	0.037613489	0.035538262	0.033203632	0.029053178	0.035278859	0.02464332	0.028534371	0.026977951	0.019455253	0.026718547	0.01919585	0.024124514	0.02153048	0.017380026	0.017898833	0.014785992	0.018936446	0.012970169	0.014785992	0.016083009	0.013488975	0.012710765	0.009338521	0.009857328	0.009597925	0.011154345	0.008300908	0.006225681	0.006225681	0.006744488	0.004150454	0.006225681	0.003372244	0.005188067
P160	0.000347826	0.011130435	0.031652174	0.053913043	0.054956522	0.040695652	0.04	0.037913043	0.033043478	0.028869565	0.029217391	0.026782609	0.029217391	0.027826087	0.031304348	0.026782609	0.030956522	0.029217391	0.033391304	0.030956522	0.031652174	0.030956522	0.031652174	0.019478261	0.026782609	0.024347826	0.026782609	0.016347826	0.013913043	0.014956522	0.017391304	0.015304348	0.012869565	0.008347826	0.010086957	0.005913043	0.005217391	0.005913043	0.007304348	0.005217391	0.003130435	0.003826087	0.004173913	0.004869565	0.004173913	0.003130435	0.002086957	0.002434783	0.00173913
P161	0.001093494	0.001093494	0.001366867	0.003827228	0.003553855	0.009841443	0.012848551	0.016675779	0.01831602	0.022416621	0.023783488	0.025970476	0.03827228	0.033898305	0.042372881	0.040185894	0.050027337	0.042099508	0.045653362	0.044833242	0.039912521	0.033351558	0.03827228	0.030344451	0.034991799	0.031711318	0.030617824	0.026517223	0.030071077	0.022416621	0.027063969	0.015855659	0.017495899	0.015308912	0.01831602	0.012301804	0.011208311	0.009841443	0.010661564	0.007107709	0.00874795	0.006287589	0.004647348	0.005194095	0.004100601	0.003280481	0.003280481	0.003007108	0.003553855
P162	0.001489203	0.009679821	0.012658228	0.021593448	0.024571854	0.027550261	0.038719285	0.037974684	0.055845123	0.048399106	0.064780343	0.058078928	0.061801936	0.060312733	0.067758749	0.052866716	0.053611318	0.048399106	0.039463887	0.042442293	0.023082651	0.026805659	0.017870439	0.014892033	0.016381236	0.011913626	0.012658228	0.012658228	0.009679821	0.003723008	0.005956813	0.00446761	0	0.001489203	0.002233805	0.002233805	0.001489203	0	0.001489203	0	0	0	0	0	0	0	0.000744602	0.000744602	0
P163	0.000973118	0.006933463	0.011434132	0.015691522	0.019097433	0.021408588	0.029680088	0.027977132	0.034788955	0.037100109	0.035640433	0.034545676	0.047439484	0.038316507	0.044641771	0.043303734	0.044033573	0.041479139	0.045979808	0.04524997	0.041844058	0.04087094	0.034910595	0.030166646	0.032356161	0.022746624	0.027490573	0.017029558	0.017516117	0.014596764	0.014231845	0.013015448	0.010704294	0.007176742	0.008758059	0.006933463	0.006568544	0.003770831	0.004500669	0.002189515	0.002919353	0.001581316	0.002432794	0.001581316	0.001094757	0.000729838	0.001946235	0.000608199	0.000364919
P164	0.00091617	0.006413193	0.009619789	0.02290426	0.018323408	0.023362345	0.025652771	0.027943197	0.024736601	0.033898305	0.038021072	0.038937242	0.042601924	0.035730646	0.040769583	0.042601924	0.041227668	0.038479157	0.032982135	0.047640861	0.037562987	0.038479157	0.033898305	0.036646816	0.028401283	0.026110857	0.026110857	0.015116812	0.016949153	0.019697664	0.016032982	0.009161704	0.010994045	0.013284471	0.008245534	0.01053596	0.008245534	0.009619789	0.004122767	0.003206596	0.004580852	0.001374256	0.004580852	0.004580852	0.003664682	0.001832341	0.001374256	0.001374256	0.00091617
P165	0.000346741	0.003120666	0.006934813	0.010402219	0.0110957	0.014909847	0.021151179	0.029472954	0.025312067	0.030166436	0.028085992	0.023231623	0.03259362	0.032246879	0.032246879	0.031900139	0.032246879	0.034674064	0.033980583	0.03814147	0.035714286	0.041955617	0.028779473	0.031553398	0.038488211	0.025658807	0.034327323	0.026352288	0.025312067	0.025658807	0.026005548	0.026005548	0.018377254	0.01629681	0.016643551	0.012135922	0.010055479	0.009708738	0.009361997	0.009361997	0.007628294	0.005894591	0.00520111	0.004507628	0.007281553	0.005894591	0.003814147	0.002773925	0.002427184
P166	0.000325098	0	0.000650195	0.00130039	0.004876463	0.00260078	0.008777633	0.009427828	0.009752926	0.012678804	0.014304291	0.012678804	0.015929779	0.017555267	0.024382315	0.025682705	0.0263329	0.026657997	0.025682705	0.037711313	0.034460338	0.03283485	0.030884265	0.02893368	0.038686606	0.03283485	0.039336801	0.032509753	0.036410923	0.031209363	0.033485046	0.039661899	0.02373212	0.016905072	0.029258778	0.020156047	0.025357607	0.020156047	0.024707412	0.013979194	0.018530559	0.009427828	0.014304291	0.011703511	0.010078023	0.007802341	0.007802341	0.005851756	0.009102731
P167	0.002176279	0.008922742	0.010881393	0.023286181	0.027856366	0.033297062	0.043307943	0.047007617	0.047442873	0.052665941	0.057018498	0.046354733	0.057453754	0.045484222	0.051577802	0.052013058	0.047007617	0.047442873	0.041131665	0.041349293	0.034385201	0.030032644	0.025462459	0.015669206	0.020021763	0.013057671	0.014363439	0.008922742	0.011316649	0.005875952	0.007834603	0.00609358	0.003699674	0.002393906	0.002611534	0.001958651	0.002176279	0.001305767	0.001958651	0.000652884	0.000652884	0.000870511	0.000435256	0.000652884	0.000435256	0.000217628	0.000217628	0.000217628	0.000870511
P168	0.003405221	0.004540295	0.003405221	0.004540295	0.007945516	0.006810443	0.023836549	0.020431328	0.029511918	0.044267877	0.036322361	0.043132804	0.056753689	0.04199773	0.046538025	0.059023837	0.052213394	0.068104427	0.046538025	0.035187287	0.038592509	0.040862656	0.047673099	0.031782066	0.034052213	0.026106697	0.027241771	0.021566402	0.00908059	0.015891033	0.013620885	0.014755959	0.010215664	0.003405221	0	0.004540295	0.003405221	0.003405221	0.004540295	0.003405221	0.003405221	0.001135074	0.001135074	0	0.001135074	0	0	0	0.001135074
P169	0	0	0.001088732	0	0.005443658	0.005988024	0.012520414	0.013609145	0.019597169	0.020685901	0.027762657	0.02340773	0.041371802	0.035383778	0.041371802	0.037561241	0.038649973	0.038649973	0.026673925	0.043549265	0.033206315	0.034839412	0.034295046	0.031573217	0.040827436	0.029395754	0.03647251	0.021774633	0.026129559	0.028851388	0.022318998	0.021230267	0.020685901	0.020141535	0.019597169	0.013609145	0.011431682	0.015242243	0.016330974	0.009254219	0.011976048	0.009798585	0.005443658	0.008709853	0.008165487	0.00653239	0.007076756	0.002177463	0.004899292
P170	0.000583544	0.003695779	0.004862867	0.008364131	0.013421513	0.016728263	0.026453997	0.028010115	0.036374246	0.035596188	0.040459055	0.039291967	0.051157362	0.042793231	0.04940673	0.047850613	0.051935421	0.05271348	0.050768333	0.053880568	0.038902937	0.032289438	0.031705894	0.026843027	0.033456526	0.019840498	0.022563704	0.018089866	0.015950204	0.015950204	0.009920249	0.013616028	0.011670881	0.008558646	0.00622447	0.006808014	0.004862867	0.004862867	0.004084808	0.001945147	0.002334176	0.002723206	0.001750632	0.001361603	0.002139662	0.001361603	0.000583544	0.001167088	0.000389029
P171	0.002450123	0.018550928	0.030101505	0.040252013	0.050752538	0.04760238	0.05040252	0.034301715	0.045152258	0.04620231	0.052152608	0.035701785	0.04060203	0.039901995	0.036751838	0.043752188	0.03500175	0.036051803	0.03640182	0.03360168	0.029751488	0.027301365	0.018550928	0.016450823	0.01960098	0.015750788	0.016450823	0.010850543	0.014350718	0.010150508	0.00980049	0.005250263	0.006650333	0.00560028	0.005250263	0.002450123	0.005250263	0.002450123	0.004550228	0.00280014	0.003150158	0.001050053	0.000700035	0.00140007	0.00140007	0	0.000700035	0.000350018	0.000350018
P172	0.001082251	0.010010823	0.019480519	0.024080087	0.028409091	0.029220779	0.041396104	0.039772727	0.038961039	0.044642857	0.048971861	0.041125541	0.05465368	0.041666667	0.047077922	0.047348485	0.048160173	0.038690476	0.037878788	0.0370671	0.034361472	0.028679654	0.023538961	0.022727273	0.0254329	0.019480519	0.019480519	0.014880952	0.012987013	0.013528139	0.01271645	0.008658009	0.005681818	0.004329004	0.007034632	0.002705628	0.003787879	0.002705628	0.003787879	0.00297619	0.001352814	0.001352814	0.002705628	0.001082251	0.001082251	0.000270563	0.000541126	0.000811688	0.001082251
P173	0	0	0.003265306	0.008979592	0.011428571	0.013877551	0.010612245	0.022040816	0.020408163	0.020408163	0.030204082	0.025306122	0.025306122	0.022857143	0.026938776	0.044081633	0.025306122	0.044897959	0.03755102	0.035918367	0.032653061	0.035918367	0.044897959	0.027755102	0.048979592	0.027755102	0.039183673	0.026938776	0.031020408	0.024489796	0.023673469	0.019591837	0.016326531	0.016326531	0.022040816	0.015510204	0.016326531	0.013877551	0.015510204	0.006530612	0.010612245	0.004081633	0.008163265	0.007346939	0.004081633	0.008163265	0.00244898	0.00244898	0.008979592
P174	0.002307692	0.002307692	0.003076923	0.002307692	0.008076923	0.011153846	0.012307692	0.016923077	0.016538462	0.015384615	0.026923077	0.017692308	0.036923077	0.021923077	0.029230769	0.029230769	0.035384615	0.028076923	0.037307692	0.036153846	0.038461538	0.035384615	0.033461538	0.030384615	0.044615385	0.031923077	0.032692308	0.024615385	0.029615385	0.025	0.023461538	0.028076923	0.020769231	0.017692308	0.022692308	0.016923077	0.022692308	0.011153846	0.015384615	0.012692308	0.011538462	0.011153846	0.007692308	0.006923077	0.006923077	0.006153846	0.005	0.005769231	0.004615385
P175	0.000918274	0.005772006	0.011675193	0.01679129	0.021382658	0.026105208	0.029647121	0.033976125	0.037255674	0.041453496	0.042502952	0.041191132	0.046831956	0.041191132	0.050505051	0.048012593	0.043421225	0.044864227	0.042765315	0.046831956	0.036468582	0.034238489	0.032795487	0.023612751	0.029253575	0.02151384	0.023875115	0.018496655	0.014430014	0.012068739	0.010232192	0.012855831	0.008526827	0.007083825	0.006165552	0.00537846	0.004329004	0.002886003	0.003541913	0.003541913	0.002623639	0.001443001	0.001836547	0.001836547	0.001836547	0.001180638	0.001180638	0.000131182	0.000787092
P176	0.000837287	0.002790957	0.007256489	0.012001116	0.011442925	0.012559308	0.024281328	0.02093218	0.024002233	0.0326542	0.033770583	0.036561541	0.047167178	0.034886966	0.047446274	0.043259838	0.046329891	0.039910689	0.041027072	0.052190901	0.044097125	0.038236115	0.042701647	0.027351382	0.037957019	0.024560424	0.025676807	0.023444041	0.017583031	0.020094893	0.015908457	0.015071169	0.012001116	0.008372872	0.011442925	0.010047446	0.00781468	0.005581915	0.006977393	0.003628244	0.004744627	0.003349149	0.003349149	0.003070053	0.002511862	0.00195367	0.003070053	0.000837287	0.00195367
P177	0.001204456	0.00511894	0.009334538	0.009936766	0.014453478	0.015055706	0.020776874	0.019271304	0.02408913	0.031918097	0.031014755	0.033724782	0.040951521	0.037940379	0.044263776	0.038542608	0.043360434	0.043962662	0.045769347	0.048479374	0.038542608	0.040349292	0.044866004	0.028605842	0.037940379	0.026196929	0.031918097	0.019873532	0.023788016	0.018669076	0.019873532	0.013249021	0.012646793	0.012345679	0.015055706	0.008130081	0.009334538	0.004215598	0.003613369	0.005420054	0.003613369	0.003312255	0.004817826	0.002107799	0.003312255	0.001204456	0.000602228	0.000602228	0.001806685
P178	0.000482238	0.005143868	0.013181161	0.018485774	0.019932487	0.021057708	0.027648288	0.023951133	0.0252371	0.026201575	0.028612763	0.029255747	0.04115094	0.03263141	0.035364089	0.035042598	0.039704228	0.039543482	0.040507957	0.044848095	0.042597653	0.039864973	0.031184697	0.027648288	0.032952901	0.026040829	0.031184697	0.022665166	0.022504421	0.022986658	0.018164282	0.019932487	0.012377431	0.011573702	0.013181161	0.009484006	0.011091464	0.008841022	0.006751326	0.005143868	0.005626105	0.004018647	0.004500884	0.00273268	0.004179392	0.000803729	0.002411188	0.001768204	0.002250442
P179	0	0.000726744	0.004723837	0.00690407	0.014171512	0.012718023	0.016351744	0.018895349	0.02434593	0.026162791	0.033793605	0.029069767	0.035247093	0.021438953	0.040697674	0.036700581	0.039607558	0.034156977	0.035973837	0.042514535	0.039607558	0.039607558	0.037427326	0.029796512	0.034883721	0.033430233	0.032703488	0.026889535	0.026889535	0.021802326	0.026889535	0.021802326	0.015625	0.011991279	0.01380814	0.009084302	0.011991279	0.008357558	0.010901163	0.009084302	0.00872093	0.006540698	0.007630814	0.00872093	0.006540698	0.003270349	0.00181686	0.002906977	0.004360465
P180	0.000878735	0.000878735	0.007029877	0.013181019	0.014938489	0.012302285	0.021968366	0.021968366	0.026362039	0.036906854	0.031634446	0.03602812	0.041300527	0.043936731	0.053602812	0.049209139	0.048330404	0.050087873	0.043057996	0.050966608	0.044815466	0.037785589	0.03427065	0.036906854	0.032513181	0.026362039	0.026362039	0.015817223	0.016695958	0.020210896	0.014938489	0.01142355	0.008787346	0.007908612	0.01142355	0.007029877	0.01142355	0.001757469	0.001757469	0.006151142	0.005272408	0.004393673	0.001757469	0.000878735	0.002636204	0.001757469	0.000878735	0.000878735	0
P181	0.000711238	0.000711238	0.000711238	0.00284495	0.003556188	0.004267425	0.006401138	0.009957326	0.010668563	0.019914651	0.019914651	0.023470839	0.03485064	0.024182077	0.039829303	0.042674253	0.044807966	0.050497866	0.043385491	0.054054054	0.042674253	0.059743954	0.039829303	0.027027027	0.03769559	0.031294452	0.040540541	0.034139403	0.031294452	0.021337127	0.017780939	0.023470839	0.018492176	0.020625889	0.019203414	0.008534851	0.016358464	0.007112376	0.011379801	0.009246088	0.007112376	0.007112376	0.004978663	0.004267425	0.004267425	0.001422475	0.000711238	0.004978663	0.002133713
P182	0	0.00663075	0.022171571	0.031703274	0.032324907	0.033982594	0.039784501	0.038334024	0.042478243	0.039162868	0.04185661	0.037090758	0.04185661	0.034811438	0.043099876	0.037297969	0.036469126	0.033982594	0.035847493	0.037090758	0.029838375	0.028387899	0.023622047	0.025486946	0.025694157	0.018441774	0.021135516	0.017198508	0.018234563	0.015126399	0.01533361	0.013675922	0.011189391	0.007666805	0.009738914	0.007666805	0.00870286	0.00435143	0.006009117	0.004144219	0.003937008	0.002900953	0.001243266	0.00227932	0.002072109	0.001864898	0.001036055	0.001864898	0.001657688
P183	0.003797769	0.01281747	0.026347021	0.035841443	0.033467838	0.03441728	0.044149062	0.040113933	0.044861144	0.041775457	0.047709471	0.040351294	0.051981961	0.045335865	0.046522668	0.048421552	0.042012817	0.036553525	0.037977688	0.039401851	0.03441728	0.029907429	0.029432708	0.020175647	0.024448137	0.015903157	0.016615239	0.010918585	0.011155946	0.010443864	0.007832898	0.004984572	0.005934014	0.002848327	0.003085687	0.002136245	0.003797769	0.002136245	0.001898884	0.000712082	0.001661524	0.000712082	0.000474721	0.000712082	0.001186803	0.000237361	0.000474721	0.000474721	0.000237361
P184	0.000291588	0.004082228	0.014579385	0.029450357	0.03294941	0.037614813	0.040822277	0.037614813	0.040384896	0.038926957	0.042717597	0.034407348	0.045341887	0.036156874	0.039510133	0.037031637	0.038197988	0.035573699	0.038052194	0.033532585	0.029450357	0.031345677	0.028138213	0.023618603	0.027555037	0.021577489	0.021869077	0.012684065	0.017495262	0.013413034	0.013121446	0.01516256	0.010351363	0.010497157	0.009622394	0.007435486	0.006269135	0.006123342	0.004665403	0.004665403	0.003936434	0.003207465	0.002624289	0.001457938	0.001749526	0.00189532	0.000874763	0.000874763	0.001020557
P185	0.002795899	0.001553277	0.004038521	0.008387698	0.011183597	0.018949984	0.027337683	0.029512271	0.040074557	0.03852128	0.046287667	0.043491768	0.061509786	0.050326188	0.058713886	0.055296676	0.056539298	0.052190121	0.044113079	0.053122088	0.039763902	0.037278658	0.02889096	0.026095061	0.026095061	0.018018018	0.019571295	0.016464741	0.016464741	0.010251631	0.008077043	0.007455732	0.008077043	0.004349177	0.004349177	0.003106555	0.004659832	0.001242622	0.003106555	0.000931966	0.001863933	0.000931966	0.001863933	0.000931966	0.000931966	0.000931966	0.000310655	0.000310655	0.000931966
P186	0.002930989	0.010924594	0.016786571	0.024780176	0.030109246	0.033839595	0.044497735	0.049560352	0.051159073	0.057287503	0.04636291	0.050359712	0.053024247	0.050626166	0.051425526	0.048494538	0.042899014	0.045563549	0.040767386	0.039168665	0.027977618	0.029043432	0.020250466	0.017585931	0.018918199	0.013589129	0.014654943	0.007460698	0.010924594	0.009592326	0.009592326	0.007993605	0.003463896	0.002930989	0.002398082	0.001332268	0.002664535	0.001332268	0.001865175	0.001332268	0.001065814	0.000532907	0.000266454	0.000532907	0.000266454	0.000266454	0.000266454	0.000266454	0
P187	0.001009251	0.003195963	0.009083263	0.018671152	0.017998318	0.023380992	0.034650967	0.03784693	0.044070648	0.045248108	0.052481077	0.044238856	0.061396131	0.047603028	0.05567704	0.053322119	0.049789739	0.049116905	0.041547519	0.041715728	0.039865433	0.030445753	0.029100084	0.022876367	0.023380992	0.014970563	0.019007569	0.014634146	0.013120269	0.009083263	0.008915055	0.008074012	0.005550883	0.004205214	0.003868797	0.003364172	0.001850294	0.003027754	0.00235492	0.000841043	0.001009251	0.001345669	0.000672834	0.001345669	0.000672834	0.001009251	0.000336417	0.000336417	0.000168209
P188	0.010664479	0.027891715	0.026251025	0.02707137	0.021328958	0.020508614	0.01804758	0.013125513	0.021328958	0.034454471	0.03609516	0.029532404	0.032813782	0.032813782	0.044298605	0.03609516	0.047579984	0.042657916	0.038556194	0.041017227	0.035274815	0.03609516	0.023789992	0.022969647	0.028712059	0.026251025	0.026251025	0.023789992	0.012305168	0.024610336	0.012305168	0.017227235	0.010664479	0.018867925	0.00902379	0.007383101	0.015586546	0.008203445	0.006562756	0.004922067	0.005742412	0.004101723	0.001640689	0.002461034	0.003281378	0.001640689	0	0	0
P189	0.003190641	0.022866259	0.035097049	0.039617123	0.042010104	0.039351236	0.043605424	0.044668971	0.042807764	0.041744217	0.045732518	0.037224143	0.055570327	0.03908535	0.03908535	0.04227599	0.040946557	0.041744217	0.031906408	0.039351236	0.029513427	0.028183994	0.021802712	0.017548524	0.018080298	0.016484977	0.016484977	0.012496676	0.009306036	0.011699016	0.007444829	0.007178942	0.006381282	0.002924754	0.005317735	0.002392981	0.001861207	0.002924754	0.001329434	0.002392981	0.00159532	0.001329434	0.001063547	0.000531773	0.000531773	0.000265887	0.00079766	0.000265887	0.000531773
P190	0	0	0.00047081	0.002354049	0.002354049	0.007062147	0.010357815	0.010357815	0.019303202	0.012711864	0.018361582	0.021186441	0.028719397	0.02165725	0.027306968	0.024482109	0.035310734	0.035310734	0.029661017	0.037664783	0.034839925	0.034839925	0.032015066	0.033427495	0.041902072	0.035310734	0.036723164	0.026365348	0.029661017	0.037193974	0.02354049	0.031544256	0.019303202	0.02259887	0.02212806	0.02212806	0.02212806	0.020244821	0.014595104	0.014595104	0.014124294	0.014124294	0.010357815	0.007532957	0.008003766	0.006120527	0.008003766	0.005649718	0.006120527
P191	0.002110595	0.001266357	0.002110595	0.004643309	0.006331786	0.005065428	0.016884762	0.010975095	0.014774166	0.019839595	0.024060785	0.027859856	0.038834951	0.03925707	0.03925707	0.041367666	0.045166737	0.046010975	0.053186999	0.049387927	0.046855213	0.03925707	0.040945547	0.040523428	0.046855213	0.029970452	0.045588856	0.03081469	0.027437737	0.024060785	0.018995357	0.021528071	0.012663571	0.011819333	0.015618404	0.010552976	0.008020262	0.003376952	0.005909667	0.004643309	0.006753905	0.003376952	0.002954833	0.002532714	0.001266357	0.001688476	0.002532714	0.000422119	0
P192	0	0	0.00155521	0.00622084	0.00311042	0.01088647	0.01088647	0.00622084	0.027993779	0.023328149	0.027993779	0.027993779	0.038880249	0.034214619	0.055987558	0.048211509	0.046656299	0.043545879	0.043545879	0.060653188	0.035769829	0.049766719	0.045101089	0.018662519	0.041990669	0.026438569	0.029548989	0.034214619	0.026438569	0.021772939	0.023328149	0.023328149	0.01399689	0.021772939	0.01088647	0.00622084	0.00777605	0.00311042	0.00933126	0.01399689	0.00466563	0.00311042	0	0.00311042	0.00466563	0	0	0.00155521	0
P193	0.002125399	0.003188098	0.001062699	0.002125399	0.010095643	0.011158342	0.019128587	0.016471838	0.023910733	0.032412327	0.039319872	0.02816153	0.052603613	0.036131775	0.052603613	0.055791711	0.05685441	0.054197662	0.045164718	0.054729012	0.047821467	0.037725824	0.035069075	0.037725824	0.034537726	0.023910733	0.02922423	0.023910733	0.021785335	0.018065887	0.012752391	0.010095643	0.012221041	0.007970244	0.006907545	0.005313496	0.006907545	0.004250797	0.005844846	0.004250797	0.002125399	0.002656748	0.002656748	0.001062699	0.00053135	0.001062699	0.00053135	0.001062699	0.002125399
P194	0.000464253	0.002630764	0.005725781	0.008666048	0.013153822	0.015939338	0.026152894	0.026771897	0.023367379	0.031104921	0.033426184	0.034045187	0.046270504	0.040854225	0.048127515	0.043794491	0.043794491	0.045961003	0.040544723	0.045961003	0.044722996	0.038842464	0.031723924	0.035128443	0.035283194	0.029402662	0.02909316	0.018879604	0.018415351	0.017177344	0.015165583	0.017796348	0.011761065	0.009439802	0.012070566	0.008820799	0.008975549	0.005725781	0.006654287	0.003249768	0.004797276	0.003249768	0.002630764	0.002476014	0.002321263	0.001392758	0.001083256	0.001547509	0.001547509
P195	0.000319693	0.000319693	0.000959079	0.002557545	0.006713555	0.007672634	0.013746803	0.014705882	0.018542199	0.020780051	0.033567775	0.037084399	0.046035806	0.039641944	0.049872123	0.056905371	0.061061381	0.050831202	0.050831202	0.056265985	0.04955243	0.047953964	0.043158568	0.039322251	0.034526854	0.029092072	0.033567775	0.017902813	0.021419437	0.015664962	0.012468031	0.012787724	0.010230179	0.011508951	0.010869565	0.004795396	0.005434783	0.004475703	0.005754476	0.001598465	0.003836317	0.003516624	0.003196931	0.001278772	0.000959079	0.000959079	0.001278772	0	0.000639386
P196	0.004948395	0.026155804	0.032800792	0.041142372	0.03944578	0.032800792	0.035769829	0.034638767	0.033790471	0.035345681	0.035911212	0.031104199	0.034638767	0.031811113	0.040435459	0.035062915	0.037183656	0.032235261	0.031952495	0.033083557	0.029407606	0.029973137	0.0270041	0.025024742	0.028135162	0.020359112	0.020500495	0.017107309	0.021631557	0.015410717	0.014138272	0.013289976	0.010462322	0.008200198	0.009614025	0.007069136	0.004524247	0.006079457	0.005513926	0.003393185	0.005231161	0.002262124	0.003534568	0.002120741	0.001413827	0.001272445	0.000706914	0.000424148	0.001272445
P197	0.001539646	0.004234026	0.005003849	0.008083141	0.022324865	0.018475751	0.030023095	0.030792918	0.032332564	0.036951501	0.043494996	0.050423403	0.048498845	0.03656659	0.043494996	0.048883757	0.050808314	0.053887606	0.038876059	0.047344111	0.035796767	0.037336413	0.033487298	0.025404157	0.032717475	0.027713626	0.021939954	0.015011547	0.020785219	0.010007698	0.011162433	0.011932256	0.009237875	0.007698229	0.006543495	0.005388761	0.005003849	0.003079292	0.006543495	0.001924557	0.004618938	0.00269438	0.001924557	0.000769823	0.000384911	0.001924557	0.001539646	0.000384911	0.000384911
P198	0.001428414	0.011427316	0.025271948	0.028238655	0.033952313	0.0380178	0.044830238	0.042632678	0.046038897	0.050434018	0.045929019	0.045599385	0.056697066	0.042742556	0.049115482	0.042412922	0.045819141	0.038896825	0.039995605	0.032743655	0.032084386	0.027689265	0.027579387	0.019887924	0.020986705	0.017580486	0.016701461	0.011537194	0.01120756	0.006482804	0.006812438	0.008790243	0.004944512	0.004834634	0.004065487	0.001428414	0.002966707	0.002087683	0.001208658	0.00109878	0.000879024	0.000439512	0.00109878	0.001428414	0.00054939	0.000769146	0.000659268	0	0.000219756
P199	0.001475237	0.013066386	0.02402529	0.034562698	0.04109589	0.040885142	0.048682824	0.041938883	0.045521602	0.041728135	0.045943098	0.034562698	0.048682824	0.034141201	0.044046365	0.041306639	0.039409905	0.04109589	0.035194942	0.038356164	0.02971549	0.026975764	0.025079031	0.017913593	0.025289779	0.020442571	0.01833509	0.013066386	0.011169652	0.012644889	0.0113804	0.007797682	0.0056902	0.004847208	0.004636459	0.003582719	0.0056902	0.001685985	0.00337197	0.002528978	0.001896733	0.001896733	0.001896733	0.000421496	0.001685985	0.001053741	0.000842993	0.000421496	0.000210748
P200	0.004759638	0.01618277	0.026653974	0.040932889	0.0447406	0.059495478	0.068062827	0.058543551	0.064255117	0.064255117	0.05473584	0.057115659	0.06473108	0.040932889	0.055687768	0.043788672	0.035221323	0.031889576	0.029033793	0.029509757	0.014278915	0.014754879	0.010471204	0.009519277	0.013802951	0.008567349	0.00618753	0.007615421	0.004759638	0.002855783	0.002855783	0.003807711	0.001427891	0.000951928	0.001903855	0.000475964	0.000951928	0.000951928	0.000475964	0.000475964	0	0	0	0	0	0	0	0	0
P201	0	0.002534854	0.009505703	0.007604563	0.011406844	0.013941698	0.01964512	0.021546261	0.027883397	0.039290241	0.032319392	0.038656527	0.063371356	0.043726236	0.055766793	0.048162231	0.048795944	0.036121673	0.046894804	0.045627376	0.032953105	0.032319392	0.038656527	0.034854246	0.025982256	0.022813688	0.027249683	0.016476553	0.020912548	0.016476553	0.012040558	0.015842839	0.008238276	0.010139417	0.006337136	0.008238276	0.010139417	0.003168568	0.007604563	0.004435995	0.005703422	0.003802281	0.004435995	0.000633714	0.005703422	0.002534854	0.000633714	0.000633714	0.001901141
P202	0.000787402	0.002755906	0.005380577	0.010498688	0.0167979	0.023097113	0.032677165	0.037532808	0.04855643	0.048031496	0.047506562	0.043307087	0.059711286	0.046194226	0.050787402	0.052887139	0.046456693	0.049868766	0.043044619	0.042913386	0.035958005	0.033070866	0.029658793	0.022440945	0.024146982	0.017585302	0.017585302	0.011942257	0.014041995	0.013254593	0.010104987	0.008661417	0.00839895	0.004855643	0.005774278	0.004986877	0.004199475	0.002887139	0.003149606	0.002493438	0.002099738	0.002099738	0.001706037	0.001049869	0.000787402	0.000131234	0.000787402	0.000524934	0.000918635
P203	0.00175842	0.002164209	0.004328419	0.006086839	0.008792101	0.013796835	0.019342621	0.025294197	0.030028405	0.032598404	0.034356824	0.037873664	0.050047342	0.043419451	0.052211551	0.051399973	0.057081023	0.051670499	0.048153659	0.050047342	0.040849452	0.041931557	0.03679156	0.027052617	0.030028405	0.025023671	0.024888408	0.019748411	0.015690518	0.016772623	0.013661572	0.01271473	0.010144732	0.008792101	0.008115785	0.00527526	0.006357365	0.005545787	0.004869471	0.00351684	0.004598945	0.002028946	0.001893683	0.001487894	0.002299472	0.001487894	0.001623157	0.001217368	0.001082105
P204	0.000172236	0.0125732	0.027557699	0.042025491	0.045814674	0.049948329	0.054770927	0.051670685	0.046159146	0.046331381	0.042542198	0.043575611	0.048053738	0.037030658	0.040130899	0.037547365	0.03341371	0.033585946	0.031519118	0.032724767	0.028246641	0.02239063	0.022907337	0.016190148	0.02084051	0.012228729	0.016362384	0.012056493	0.010678608	0.011539786	0.00826731	0.007578367	0.007406132	0.00430589	0.005683775	0.003961419	0.00430589	0.002411299	0.00430589	0.002411299	0.002411299	0.00275577	0.00275577	0.001550121	0.001550121	0.001033414	0.000861178	0.000861178	0.001033414
P205	0.002398082	0.001798561	0.002398082	0.011390887	0.012589928	0.029976019	0.028776978	0.041366906	0.038369305	0.052158273	0.04736211	0.050959233	0.067146283	0.043165468	0.06235012	0.057553957	0.039568345	0.047961631	0.053956835	0.038968825	0.04736211	0.028776978	0.037170264	0.029976019	0.023381295	0.01558753	0.01498801	0.008393285	0.012589928	0.008992806	0.007793765	0.007194245	0.004196643	0.004196643	0.005995204	0.00059952	0.002398082	0.001798561	0.00059952	0.00059952	0.002398082	0.00059952	0.00059952	0.001199041	0	0	0.00059952	0.00059952	0
P206	0	0.01420042	0.031144102	0.031466839	0.029691786	0.025980313	0.029530418	0.024527997	0.027755365	0.030498628	0.031466839	0.028400839	0.033725996	0.027755365	0.03533968	0.035662417	0.033241891	0.032273681	0.03130547	0.039051154	0.031144102	0.033725996	0.033080523	0.027755365	0.027109892	0.019364208	0.028562208	0.018557366	0.024205261	0.019525577	0.017266419	0.017589156	0.016298209	0.013070841	0.015329998	0.009843473	0.013070841	0.009520736	0.010650315	0.005325157	0.005163789	0.004679684	0.004195579	0.003872842	0.003550105	0.002420526	0.001775052	0.001775052	0.001452316
P207	0.001485569	0.012839559	0.025466893	0.034698642	0.040853141	0.044354839	0.053056027	0.052101019	0.057937182	0.056451613	0.056451613	0.053692699	0.063455008	0.048599321	0.047750424	0.047750424	0.043081494	0.037563667	0.037139219	0.033213073	0.0237691	0.024193548	0.018039049	0.011672326	0.012839559	0.009550085	0.009868421	0.006472835	0.005623939	0.004244482	0.005305603	0.004987267	0.001910017	0.002440577	0.001591681	0.001167233	0.001379457	0.000955008	0.000742784	0.00053056	0.000212224	0.000955008	0.000318336	0.000212224	0.000318336	0.000318336	0.000212224	0.000106112	0.000318336
P208	0.002166512	0.003404519	0.00371402	0.008047044	0.01268957	0.014856082	0.028783658	0.030331167	0.040235221	0.045806252	0.051377283	0.048901269	0.057876818	0.053543794	0.060352832	0.05818632	0.050758279	0.046734757	0.055091303	0.049520272	0.040235221	0.03280718	0.034664191	0.025688641	0.026617146	0.016713092	0.018570102	0.012999071	0.011142061	0.009594553	0.008047044	0.01083256	0.002476014	0.004333024	0.004333024	0.004023522	0.00185701	0.002166512	0.001547509	0.000928505	0.001547509	0	0.000619003	0.001238007	0.000619003	0.000619003	0.000309502	0.000309502	0.000309502
P209	0.0017727	0.003742368	0.006893835	0.010439236	0.019302738	0.022848139	0.02934804	0.037029742	0.038211542	0.045696277	0.058893047	0.04372661	0.062635415	0.045893244	0.050029545	0.052787079	0.047665944	0.047862911	0.048059878	0.039393343	0.035847942	0.028363207	0.02816624	0.024029939	0.027969273	0.017136104	0.021272405	0.01378767	0.01437857	0.010439236	0.012014969	0.006893835	0.005712035	0.005909001	0.005121135	0.004136301	0.004727201	0.005121135	0.003348434	0.0017727	0.001575734	0.001969667	0.001575734	0.000787867	0.0005909	0.000393933	0.000196967	0	0.0005909
P210	0.001347709	0.002887948	0.010396611	0.014247208	0.021370812	0.020600693	0.033307663	0.034847901	0.039468618	0.044281864	0.044474394	0.040431267	0.058721602	0.045822102	0.050250289	0.052945707	0.046977281	0.043511744	0.046399692	0.04890258	0.033885252	0.035232961	0.027339238	0.028494417	0.033307663	0.016365037	0.020408163	0.015787447	0.01270697	0.010011552	0.007893724	0.009048903	0.005968425	0.005390836	0.006738544	0.002887948	0.004235657	0.001925298	0.003273007	0.002310358	0.003850597	0.00038506	0.002310358	0.001540239	0.001155179	0.000962649	0	0.000962649	0.00019253
P211	0.001059628	0.010307292	0.030054908	0.039206242	0.043830074	0.043444755	0.048935555	0.045371352	0.041132839	0.039398902	0.047875927	0.041710818	0.050573163	0.043637415	0.044022734	0.042481457	0.042963106	0.037953954	0.032270494	0.037279646	0.02918794	0.026779694	0.024853097	0.020614584	0.018398998	0.014160486	0.014160486	0.010596282	0.01165591	0.010692612	0.009343994	0.008669685	0.00606878	0.004238513	0.004045853	0.002697235	0.003949523	0.002119256	0.001637607	0.002022927	0.002022927	0.001155958	0.001059628	0.000963298	0.000770639	0.000963298	0.00028899	0.00028899	0.000577979
P212	0.000309933	0.014411901	0.014876801	0.025414536	0.030218503	0.034402603	0.047884705	0.045870138	0.049744305	0.052223772	0.052998605	0.048194638	0.054858205	0.042770804	0.047574771	0.048194638	0.042150938	0.03827677	0.03595227	0.033317837	0.026654269	0.025414536	0.025414536	0.016581435	0.019060902	0.010692701	0.009607934	0.011467534	0.009298001	0.006508601	0.007438401	0.007748334	0.005423834	0.005578801	0.004958934	0.002944367	0.0041841	0.0032543	0.0023245	0.0032543	0.002944367	0.001549667	0.0009298	0.0023245	0.0027894	0.002014567	0.0023245	0.0009298	0.0004649
P213	0.002089666	0.008358663	0.01462766	0.018806991	0.026785714	0.03343465	0.045402736	0.044832827	0.052241641	0.050151976	0.052051672	0.055471125	0.065539514	0.048632219	0.059270517	0.051861702	0.049012158	0.041983283	0.038943769	0.039513678	0.032294833	0.02906535	0.023176292	0.017477204	0.019756839	0.010828267	0.00968845	0.008548632	0.007598784	0.007978723	0.007598784	0.005699088	0.002659574	0.002279635	0.003419453	0.002849544	0.003039514	0.001519757	0.000379939	0.00018997	0	0.001139818	0.00018997	0.000759878	0	0	0.000949848	0.00018997	0.000569909
P214	0.002729529	0.012655087	0.023573201	0.032506203	0.037965261	0.050620347	0.063523573	0.055583127	0.062779156	0.057816377	0.069230769	0.057320099	0.065756824	0.049627792	0.045905707	0.055583127	0.040198511	0.038461538	0.025558313	0.033002481	0.019602978	0.019851117	0.015136476	0.010173697	0.009677419	0.009925558	0.006699752	0.005707196	0.004466501	0.003473945	0.002977667	0.001488834	0.002729529	0.001488834	0.000744417	0.000744417	0.000992556	0.000248139	0.000496278	0	0.000496278	0.000248139	0.000496278	0.000248139	0.000248139	0.000496278	0	0	0
P215	0.001444043	0.002888087	0.006498195	0.01732852	0.018050542	0.020216606	0.041155235	0.036823105	0.046209386	0.044043321	0.058483755	0.05631769	0.059205776	0.059927798	0.05631769	0.058483755	0.049819495	0.054151625	0.04765343	0.035379061	0.033212996	0.041155235	0.029602888	0.019494585	0.019494585	0.012274368	0.010830325	0.009386282	0.009386282	0.00866426	0.007220217	0.00433213	0.005054152	0.00433213	0.002166065	0.003610108	0.001444043	0	0.002888087	0.000722022	0.000722022	0	0	0.001444043	0.000722022	0	0	0.000722022	0.000722022
P216	0.002524342	0.006851785	0.017309773	0.023981248	0.034799856	0.04111071	0.051749008	0.049585287	0.056797692	0.058240173	0.058781103	0.052289939	0.061485755	0.048503426	0.052650559	0.048864046	0.043454742	0.042372881	0.039127299	0.033717995	0.023800938	0.023440317	0.023620627	0.016949153	0.017490083	0.009736747	0.009376127	0.010277678	0.007573026	0.005589614	0.005409304	0.003065272	0.002344032	0.003065272	0.001803101	0.001622791	0.001442481	0.001262171	0.001081861	0.000721241	0.000721241	0.000721241	0.00018031	0.00054093	0.00054093	0.00054093	0.00018031	0.00018031	0.00018031
P217	0.000263713	0.00685654	0.030327004	0.031381857	0.038765823	0.036656118	0.04193038	0.040348101	0.044831224	0.046940928	0.039820675	0.040084388	0.050632911	0.035337553	0.041139241	0.043248945	0.042457806	0.030063291	0.032964135	0.040084388	0.030590717	0.034018987	0.021624473	0.022943038	0.023470464	0.019251055	0.014240506	0.013185654	0.012394515	0.010812236	0.013449367	0.009493671	0.007383966	0.008175105	0.005274262	0.004746835	0.006592827	0.005801688	0.00342827	0.002373418	0.00342827	0.001845992	0.003164557	0.001318565	0.001318565	0.000791139	0.000527426	0.001318565	0.000263713
P218	0.001887505	0.005285013	0.009437524	0.014345036	0.02416006	0.03208758	0.041525104	0.043035108	0.043035108	0.053982635	0.052472631	0.046055115	0.060777652	0.042280106	0.055115138	0.045300113	0.047565119	0.044545111	0.042657607	0.035485089	0.033220083	0.028690072	0.029067573	0.018120045	0.018875047	0.015100038	0.014345036	0.010947527	0.013967535	0.011325028	0.009815025	0.007550019	0.004907512	0.002642507	0.002265006	0.003020008	0.003775009	0.003775009	0.005285013	0.001510004	0.004530011	0.001132503	0.001510004	0.001510004	0.001132503	0.000377501	0.001887505	0.000755002	0.001132503
P219	0.002790512	0.008770181	0.020530197	0.025313933	0.032290213	0.04584413	0.055810245	0.049830576	0.057205501	0.052222444	0.062188559	0.055610923	0.061590592	0.047837353	0.049830576	0.047040064	0.044448874	0.041658362	0.036276659	0.034084114	0.030894957	0.01993223	0.02072952	0.014550528	0.013952561	0.009567471	0.01036476	0.007972892	0.006378314	0.006378314	0.004584413	0.004584413	0.003189157	0.001993223	0.002192545	0.001395256	0.001793901	0.001195934	0.000797289	0.001195934	0.000996612	0.000199322	0.000199322	0.000199322	0.000398645	0.000398645	0	0.000199322	0
P220	0.003690037	0.017044456	0.024248814	0.028290283	0.036724653	0.046037603	0.049024776	0.052890529	0.050254788	0.056053418	0.056756282	0.047443332	0.060622035	0.044104727	0.050957652	0.049024776	0.040063258	0.036021789	0.03373748	0.034440344	0.026533122	0.023897382	0.020383061	0.01686874	0.01686874	0.012827271	0.011245827	0.007380074	0.00931295	0.007380074	0.005974345	0.004217185	0.002811457	0.002635741	0.003865753	0.001581444	0.00175716	0.000527148	0.001405728	0.000702864	0.00087858	0.000175716	0.000351432	0.000175716	0.000527148	0.000175716	0.000175716	0.000175716	0.000175716
P221	0.003760341	0.02481825	0.053146152	0.066056656	0.067310103	0.059789421	0.061544247	0.048633743	0.049511156	0.044622712	0.042366508	0.033968413	0.041990474	0.031586864	0.035597894	0.030709451	0.027450489	0.028703936	0.023690148	0.024191527	0.019428428	0.016294811	0.017297568	0.014038606	0.018801705	0.013286538	0.011531712	0.010654299	0.010904989	0.00827275	0.007520682	0.007019303	0.005139133	0.004136375	0.004637754	0.003384307	0.002757583	0.002757583	0.003509652	0.001629481	0.001253447	0.001002758	0.001253447	0.001754826	0.001253447	0.000250689	0.000501379	0.000501379	0.000376034
P222	0	0.002533478	0.015200869	0.02461093	0.027868259	0.025334781	0.029315961	0.023163228	0.024972856	0.023163228	0.026058632	0.023525154	0.028954035	0.032211364	0.030763663	0.030763663	0.031125588	0.036192544	0.032211364	0.030763663	0.031125588	0.033297141	0.03257329	0.029677886	0.038002172	0.024249005	0.030401737	0.029677886	0.028230185	0.026058632	0.02461093	0.021353601	0.017734347	0.014838943	0.015562794	0.010133912	0.01194354	0.007238509	0.012305465	0.008686211	0.009048136	0.004343105	0.005790807	0.005066956	0.007238509	0.00398118	0.001447702	0.001085776	0.00398118
P223	0	0.005471276	0.014672967	0.027853768	0.031584183	0.037055459	0.047749316	0.048744094	0.046008456	0.045511067	0.053717981	0.041283263	0.050733648	0.035811987	0.040288485	0.045511067	0.038050236	0.036806764	0.028848545	0.032827655	0.026361602	0.023128575	0.021885103	0.020144243	0.019895548	0.012683412	0.017657299	0.012186023	0.01367819	0.012186023	0.011688635	0.010196469	0.008455608	0.009201691	0.009450385	0.005471276	0.00571997	0.002984332	0.005968665	0.003233027	0.004227804	0.001243472	0.004476498	0.002735638	0.00397911	0.003730415	0.000994777	0.000994777	0.001492166
P224	0.001636661	0.008309203	0.018003273	0.022535566	0.03122246	0.039405766	0.053002644	0.049729321	0.057031348	0.060052877	0.056779554	0.053506232	0.06370389	0.046959587	0.050862395	0.050736498	0.047840866	0.041671912	0.039783457	0.032985018	0.025557094	0.023416845	0.021276596	0.017121994	0.016618406	0.009064585	0.008686894	0.007553821	0.006546645	0.006043057	0.004784087	0.005161778	0.004784087	0.00251794	0.002895631	0.002140249	0.001510764	0.000377691	0.001636661	0.001133073	0.001133073	0.000377691	0.001133073	0.000881279	0.000125897	0.000125897	0.000125897	0	0.000377691
P225	0.001293661	0.010866753	0.017852523	0.03156533	0.037774903	0.041655886	0.053298836	0.05148771	0.048900388	0.056662354	0.055109961	0.045278137	0.062871928	0.042949547	0.039844761	0.042173351	0.037774903	0.035187581	0.032858991	0.033376455	0.023027167	0.020698577	0.019404916	0.016817594	0.018887451	0.015265201	0.017076326	0.007761966	0.010349288	0.00931436	0.008279431	0.00698577	0.004915912	0.004398448	0.005174644	0.005692109	0.005692109	0.003622251	0.001034929	0.00232859	0.00232859	0.001811125	0.001552393	0.000776197	0.001293661	0.000517464	0.000258732	0.000517464	0.000517464
P226	0.00043956	0.003076923	0.007252747	0.010769231	0.016923077	0.01978022	0.03978022	0.041538462	0.043516484	0.044395604	0.055604396	0.047032967	0.059340659	0.04989011	0.053626374	0.047472527	0.050769231	0.045494505	0.035604396	0.038681319	0.03032967	0.028791209	0.024835165	0.022857143	0.023736264	0.016923077	0.018461538	0.013846154	0.012087912	0.010989011	0.01010989	0.008571429	0.008131868	0.006593407	0.009230769	0.005494505	0.004615385	0.002857143	0.005054945	0.001978022	0.002857143	0.001318681	0.002637363	0.002857143	0.001098901	0.001758242	0.001978022	0.001098901	0.001098901
P227	0.001212121	0.004444444	0.009292929	0.016565657	0.020606061	0.033535354	0.044040404	0.05010101	0.041212121	0.050909091	0.047676768	0.050505051	0.052929293	0.054949495	0.045252525	0.040808081	0.048080808	0.036767677	0.034343434	0.039191919	0.027474747	0.031515152	0.021818182	0.021818182	0.022626263	0.019393939	0.015353535	0.013737374	0.010909091	0.011313131	0.007676768	0.010505051	0.008888889	0.004040404	0.006868687	0.004848485	0.003232323	0.004848485	0.004444444	0.002424242	0.004040404	0.002020202	0.001616162	0.004040404	0.001212121	0.001616162	0.001212121	0.000808081	0.001212121
P228	0	0.000345066	0.001380262	0.008281573	0.01242236	0.012077295	0.019323671	0.022084196	0.030020704	0.035886818	0.027605245	0.037612146	0.050724638	0.035886818	0.043133195	0.046238785	0.036231884	0.04278813	0.038647343	0.045548654	0.037612146	0.03347136	0.028985507	0.030020704	0.029330573	0.022429262	0.027605245	0.024499655	0.01863354	0.018288475	0.017943409	0.015873016	0.019668737	0.014147688	0.011042098	0.007936508	0.009661836	0.008971705	0.010351967	0.008971705	0.005521049	0.004830918	0.004485852	0.005866115	0.004830918	0.003795721	0.00310559	0.002760524	0.005521049
P229	0.000703565	0.001407129	0.002579737	0.005159475	0.006566604	0.012898687	0.012898687	0.015712946	0.028611632	0.02673546	0.025797373	0.032363977	0.035881801	0.029080675	0.034474672	0.036585366	0.035178236	0.032129456	0.030956848	0.02978424	0.026969981	0.027204503	0.029315197	0.022983114	0.023686679	0.023921201	0.018761726	0.016651032	0.019230769	0.021575985	0.016181989	0.020403377	0.014071295	0.012429644	0.013836773	0.010084428	0.010318949	0.010318949	0.012664165	0.00750469	0.011022514	0.008677298	0.008677298	0.007739212	0.009615385	0.006801126	0.006332083	0.004924953	0.008208255
P230	0	0.004149378	0.013884456	0.023459943	0.028247686	0.029684009	0.037184807	0.035110118	0.040695819	0.041015002	0.044206831	0.03862113	0.045643154	0.038940313	0.047877434	0.044206831	0.04197255	0.045004788	0.037025215	0.035908075	0.030801149	0.031599106	0.026172997	0.021544845	0.026970954	0.018512608	0.022502394	0.01548037	0.014203639	0.01436323	0.010373444	0.013405681	0.008458347	0.007181615	0.009735078	0.006702841	0.008617938	0.004308969	0.006543249	0.003989786	0.004628152	0.001915097	0.002872646	0.003032237	0.002553463	0.003032237	0.001595914	0.000638366	0.00111714
P231	0.000792842	0.002038736	0.006342734	0.009174312	0.015970099	0.020274097	0.02729641	0.031373882	0.032733039	0.03533809	0.041114509	0.037603353	0.050855136	0.036583985	0.041341035	0.040887983	0.041567561	0.038282931	0.035904406	0.035904406	0.033412618	0.029788198	0.026730094	0.020613886	0.025370937	0.017669045	0.021746517	0.016309888	0.013818099	0.01347831	0.012911995	0.011892627	0.009514101	0.006682524	0.010080417	0.006116208	0.008494733	0.006455997	0.007475365	0.004417261	0.007475365	0.003511156	0.003964209	0.004303998	0.005436629	0.006229471	0.002491788	0.003964209	0.004190735
P232	0	0.007131537	0.010301109	0.015055468	0.022979398	0.028922345	0.039619651	0.044770206	0.034865293	0.050316957	0.049524564	0.040808241	0.055071315	0.048335975	0.045562599	0.047147385	0.043977813	0.033280507	0.042393027	0.039619651	0.027337559	0.034865293	0.028129952	0.024564184	0.01822504	0.021790808	0.019413629	0.013074485	0.01703645	0.010301109	0.011489699	0.009508716	0.007131537	0.005546751	0.006339144	0.006339144	0.003565769	0.002773376	0.001584786	0.00118859	0.004358162	0.001584786	0.002377179	0.001584786	0.001980983	0	0.00118859	0.000396197	0
P233	0.000368868	0.005533014	0.009959425	0.01217263	0.023607525	0.026558466	0.042788639	0.038362228	0.050534858	0.046846182	0.052379196	0.047583917	0.062707488	0.050903726	0.047583917	0.052748063	0.045001844	0.037255625	0.034673552	0.038362228	0.030984876	0.030247141	0.023607525	0.019181114	0.020656584	0.01217263	0.009221689	0.011803762	0.01069716	0.011434895	0.01069716	0.007377352	0.006270749	0.008483954	0.005164146	0.004795278	0.004426411	0.005901881	0.006639616	0.005533014	0.004795278	0.003319808	0.001844338	0.001106603	0.000737735	0.001106603	0.00147547	0.003688676	0.000368868
P234	0.014599087	0.043872127	0.044620798	0.045219735	0.045594071	0.046267875	0.052257243	0.047241147	0.048588755	0.052406978	0.047091413	0.039754436	0.049786629	0.038406828	0.036235682	0.038032492	0.0336902	0.028299768	0.029198173	0.025379951	0.021636595	0.020588455	0.018791645	0.01295201	0.014599087	0.012577675	0.012877143	0.008684585	0.008310249	0.007187243	0.006962641	0.00621397	0.005764768	0.004042824	0.005615033	0.002919817	0.002770083	0.002545482	0.003144419	0.001123007	0.002096279	0.000748671	0.001497342	0.001422475	0.000823538	0.000898405	0.00052407	0.000374336	0.000823538
P235	0.000437713	0.009979865	0.021535499	0.033178675	0.046310076	0.049286527	0.066357349	0.058741136	0.06180513	0.065219294	0.063643526	0.055151887	0.062242843	0.047885844	0.046397619	0.043333625	0.033791473	0.031340278	0.028801541	0.025474919	0.020660072	0.015495054	0.01339403	0.009892323	0.011643176	0.007616213	0.009367066	0.004289591	0.005515189	0.004814847	0.004026963	0.003414164	0.003501707	0.001925939	0.003151536	0.002451195	0.002976451	0.001925939	0.002538738	0.001575768	0.001838396	0.000962969	0.001575768	0.001488226	0.00131314	0.000962969	0.001138055	0.000962969	0.000875427
P236	0.000924001	0.005082005	0.012012012	0.018249018	0.030954031	0.034650035	0.045969046	0.048972049	0.046662047	0.057519058	0.050820051	0.047355047	0.058905059	0.047817048	0.048741049	0.048741049	0.050589051	0.040887041	0.035112035	0.031185031	0.027951028	0.025641026	0.01986602	0.016632017	0.01963502	0.012936013	0.015477015	0.008778009	0.00970201	0.009471009	0.00970201	0.006006006	0.008085008	0.005313005	0.005544006	0.005082005	0.005775006	0.002079002	0.002772003	0.002772003	0.002541003	0.001848002	0.001386001	0.000924001	0.001617002	0.000693001	0.001155001	0.000462	0.001386001
P237	0	0.009606329	0.015633829	0.02467508	0.032021096	0.034658128	0.048785082	0.046901488	0.051045395	0.051422113	0.048031644	0.04332266	0.051798832	0.04012055	0.043699378	0.045394613	0.038236956	0.036353362	0.035599925	0.035788284	0.024486721	0.023733283	0.017894142	0.018082501	0.016763986	0.015257111	0.017329064	0.010359766	0.013750235	0.010171407	0.009417969	0.010548126	0.007157657	0.007911094	0.006404219	0.004520625	0.005650782	0.004708985	0.005650782	0.003767188	0.002448672	0.002825391	0.001695235	0.00301375	0.002637031	0.00320211	0.001883594	0.001695235	0.002260313
P238	0.00167754	0.009692451	0.020130475	0.027399814	0.038024231	0.048462255	0.061696179	0.060391426	0.063560112	0.067847158	0.057409133	0.053681267	0.070643057	0.054986021	0.049394222	0.046598322	0.039328984	0.040260951	0.029822926	0.032991612	0.020316869	0.017148183	0.015470643	0.013233924	0.011742777	0.007455732	0.008574091	0.004659832	0.003168686	0.003541473	0.003914259	0.002423113	0.002423113	0.00167754	0.000745573	0.000745573	0.00167754	0.00111836	0.00111836	0.000372787	0.00055918	0.000372787	0.000745573	0.000372787	0.000372787	0.000186393	0.000186393	0.000186393	0.000186393
P239	0	0.009454545	0.021090909	0.034181818	0.043636364	0.047272727	0.052363636	0.042909091	0.052363636	0.057454545	0.04	0.049454545	0.052363636	0.030545455	0.045090909	0.042909091	0.037090909	0.039272727	0.034181818	0.022545455	0.026181818	0.019636364	0.021818182	0.014545455	0.010909091	0.012363636	0.015272727	0.009454545	0.011636364	0.008	0.013090909	0.009454545	0.009454545	0.004363636	0.008	0.006545455	0.003636364	0.003636364	0.005090909	0.005090909	0.003636364	0.001454545	0.001454545	0.002909091	0.002909091	0.001454545	0.000727273	0	0.001454545
P240	0.000992063	0.003224206	0.004960317	0.012896825	0.012896825	0.017361111	0.029265873	0.029017857	0.037202381	0.036210317	0.040178571	0.03844246	0.047371032	0.047123016	0.046626984	0.049355159	0.049355159	0.042906746	0.041418651	0.042906746	0.038938492	0.034474206	0.029513889	0.028025794	0.030257937	0.021081349	0.025049603	0.016865079	0.014880952	0.014880952	0.013640873	0.012400794	0.010168651	0.006200397	0.010664683	0.00843254	0.006448413	0.006944444	0.008184524	0.003968254	0.005952381	0.002480159	0.003224206	0.001736111	0.003224206	0.001984127	0.002232143	0.001488095	0.000496032
P241	0.000694324	0.007290401	0.014754383	0.023433432	0.030376671	0.037840653	0.046693282	0.044610311	0.05519875	0.053636521	0.051032807	0.044610311	0.059364694	0.044783892	0.045651797	0.042874501	0.036104843	0.039923624	0.034195452	0.032286061	0.029335185	0.02308627	0.026557889	0.017531679	0.019441069	0.013539316	0.015795869	0.011803506	0.009894116	0.01076202	0.007637563	0.009373373	0.007637563	0.005901753	0.004860267	0.003992362	0.004513105	0.003992362	0.004339524	0.003124458	0.003124458	0.002430134	0.00173581	0.00173581	0.002082972	0.001388648	0.002950877	0.000520743	0.000694324
P242	0.001312336	0.003562055	0.012373453	0.014623172	0.023622047	0.031871016	0.037870266	0.036182977	0.037495313	0.039745032	0.048743907	0.04368204	0.053618298	0.040494938	0.046494188	0.048368954	0.046119235	0.042932133	0.036932883	0.042369704	0.032433446	0.028683915	0.024184477	0.025496813	0.025871766	0.018747657	0.020247469	0.016685414	0.015560555	0.01143607	0.01312336	0.012935883	0.008436445	0.006749156	0.007311586	0.00656168	0.006374203	0.005061867	0.004311961	0.002624672	0.002999625	0.002624672	0.001874766	0.002624672	0.002624672	0.00056243	0.00056243	0.000937383	0.00056243
P243	0.000453926	0.013617794	0.020880617	0.023604176	0.035406264	0.042215161	0.045846573	0.042669088	0.051747617	0.049931911	0.05129369	0.046300499	0.048116205	0.043123014	0.042669088	0.041307308	0.047208352	0.036768044	0.034952338	0.02950522	0.025419882	0.02950522	0.02315025	0.017249206	0.020426691	0.013617794	0.015887426	0.0154335	0.010440309	0.00771675	0.007262823	0.014525647	0.00771675	0.005901044	0.004085338	0.003631412	0.003177485	0.001815706	0.003631412	0.004085338	0.001361779	0.000907853	0.000907853	0.001361779	0.000453926	0.000453926	0.002269632	0.000907853	0.001815706
P244	0.003589948	0.032309533	0.041483845	0.05863582	0.0638213	0.059832469	0.059433586	0.047865975	0.060231352	0.043079378	0.05743917	0.048264858	0.046669326	0.033905066	0.035101715	0.033905066	0.032309533	0.03191065	0.02552852	0.027522936	0.020741923	0.022736338	0.015157559	0.012365377	0.014758676	0.00638213	0.009972078	0.009174312	0.006781013	0.004387714	0.006781013	0.005983247	0.003589948	0.001595533	0.002792182	0	0.000797766	0.000398883	0.002393299	0.001595533	0.001196649	0	0.001196649	0.000398883	0	0.000398883	0	0	0.000398883
P245	0.00392087	0.023346997	0.044555338	0.061664587	0.060951702	0.066654785	0.07520941	0.068436999	0.069328106	0.069684548	0.066833007	0.050436642	0.057921939	0.046872215	0.038495812	0.032436286	0.030475851	0.023346997	0.022277669	0.01710925	0.011406166	0.010871502	0.008554625	0.006772411	0.005881305	0.004277312	0.00267332	0.003742648	0.001960435	0.002851542	0.001425771	0.001960435	0.000356443	0.000712885	0.001247549	0.000534664	0.000534664	0.000356443	0.000712885	0.000712885	0.000178221	0	0	0.000178221	0.000178221	0.000178221	0	0.000178221	0
P246	0.000596659	0.005369928	0.016109785	0.027446301	0.031026253	0.038186158	0.050119332	0.04176611	0.049522673	0.042959427	0.058472554	0.047136038	0.056085919	0.044749403	0.044152745	0.039976134	0.03699284	0.039379475	0.042959427	0.039379475	0.031026253	0.029236277	0.027446301	0.01372315	0.020286396	0.013126492	0.017303103	0.009546539	0.014916468	0.007159905	0.005369928	0.008353222	0.005369928	0.002983294	0.007159905	0.002983294	0.002983294	0.001789976	0.004176611	0.00477327	0.003579952	0.002983294	0.001193317	0.000596659	0.002386635	0.000596659	0.001193317	0	0
P247	0.001778173	0.005779062	0.017559458	0.031340298	0.04400978	0.048455212	0.064458769	0.056679262	0.069571016	0.065570127	0.062013781	0.05223383	0.068681929	0.050233385	0.046677039	0.043565237	0.036230273	0.031340298	0.033563014	0.028450767	0.025783507	0.021115804	0.017337186	0.013558569	0.010669038	0.009557679	0.005779062	0.003778617	0.004667704	0.005112247	0.003778617	0.003556346	0.002667259	0.002667259	0.002222716	0.001111358	0.000889086	0.000889086	0.00133363	0.000889086	0.000444543	0.000222272	0.000222272	0.000222272	0	0.000889086	0.000222272	0.000222272	0.000222272
P248	0.001023541	0.008188332	0.022517912	0.020470829	0.031729785	0.032753327	0.044012282	0.046059365	0.050153531	0.045035824	0.052200614	0.050153531	0.048106448	0.044012282	0.047082907	0.044012282	0.052200614	0.039918117	0.032753327	0.030706244	0.031729785	0.028659161	0.022517912	0.018423746	0.01432958	0.015353122	0.024564995	0.01432958	0.015353122	0.008188332	0.015353122	0.012282497	0.006141249	0.003070624	0.006141249	0.001023541	0.001023541	0.006141249	0.002047083	0.002047083	0	0	0.001023541	0.001023541	0.001023541	0.001023541	0.001023541	0	0
P249	0.00070373	0.004574243	0.018296974	0.020408163	0.023223082	0.026741731	0.033779029	0.04468684	0.052427868	0.053483462	0.049964814	0.051372273	0.06192822	0.051020408	0.051724138	0.050668543	0.0460943	0.04539057	0.04539057	0.037297678	0.035538353	0.023574947	0.024982407	0.022871217	0.022519353	0.013370866	0.015482055	0.008444757	0.007389163	0.007037298	0.009148487	0.008092892	0.004574243	0.002111189	0.006333568	0.003518649	0.003870514	0.001759324	0.00140746	0.002814919	0.00070373	0.001055595	0.001055595	0.000351865	0.00070373	0	0.000351865	0	0.000351865
P250	0.001422008	0.012360534	0.024283527	0.038175454	0.04725443	0.047145045	0.060271275	0.060380661	0.061036972	0.066068694	0.061255743	0.050207832	0.068584555	0.050426602	0.048238897	0.044082258	0.043316561	0.033253117	0.027455699	0.026143076	0.020345657	0.018157952	0.013891927	0.012141763	0.012579304	0.007438197	0.006125574	0.00645373	0.004703566	0.00415664	0.003719099	0.002515861	0.002187705	0.001968935	0.001859549	0.000765697	0.001312623	0.000984467	0.001093853	0.000328156	0.000109385	0.000109385	0.000546926	0.000546926	0.000328156	0.000109385	0.000218771	0.000218771	0.000328156
P251	0.001039861	0.012131716	0.02322357	0.037435009	0.050259965	0.044020797	0.061005199	0.060658579	0.063778163	0.062738302	0.061005199	0.047140381	0.070710572	0.048180243	0.045753899	0.045060659	0.035355286	0.031889081	0.024263432	0.028422877	0.02322357	0.01559792	0.01559792	0.014904679	0.011438475	0.010398614	0.00762565	0.009012132	0.004852686	0.006932409	0.004159445	0.002079723	0.001733102	0.004159445	0.003119584	0.002426343	0.002426343	0.000693241	0	0.00034662	0.001039861	0.00034662	0.000693241	0	0	0.00034662	0.00034662	0.00034662	0.00034662
P252	0.002189142	0.014010508	0.022329247	0.031523643	0.047723292	0.058669002	0.063485114	0.066549912	0.077495622	0.066112084	0.067425569	0.05647986	0.070928196	0.047723292	0.048161121	0.038091068	0.037215412	0.030647986	0.023642732	0.027583187	0.017513135	0.015761821	0.012697023	0.007443082	0.007443082	0.006567426	0.006129597	0.006567426	0.003940455	0.003940455	0.001313485	0.001751313	0.001313485	0.002189142	0.001751313	0.000437828	0.000437828	0.000437828	0.000875657	0	0.000437828	0.000437828	0	0.000437828	0.000875657	0	0	0.000437828	0
P253	0.004351405	0.04492532	0.079971775	0.098318241	0.098200635	0.093614019	0.096906974	0.082323886	0.068446431	0.059155592	0.048335881	0.034576032	0.035869693	0.023403505	0.020463366	0.018464072	0.013759849	0.011878161	0.0105845	0.010231683	0.0063507	0.005527461	0.004351405	0.004351405	0.0042338	0.001764083	0.0021169	0.002234505	0.002352111	0.0021169	0.000823239	0.001293661	0.00105845	0.000940844	0.000705633	0.000352817	0.00105845	0.000470422	0.000352817	0.000235211	0.000352817	0.000352817	0.000470422	0.000352817	0	0.000235211	0.000117606	0.000117606	0.000235211
P254	0.003063308	0.020762423	0.032334922	0.048672566	0.064669843	0.073519401	0.085091899	0.082368958	0.079646018	0.071136828	0.062968005	0.049693669	0.050374404	0.043226685	0.036419333	0.036078965	0.027910143	0.026208305	0.025867937	0.016337645	0.011912866	0.010211028	0.00850919	0.005105514	0.004084411	0.005786249	0.004424779	0.001021103	0.002042206	0.003063308	0.001021103	0.001021103	0.000340368	0.000340368	0.001701838	0.000340368	0.000340368	0.000680735	0	0	0	0	0.000340368	0	0	0	0	0	0
P255	0.001122965	0.028074116	0.061201572	0.087591241	0.110050533	0.094329029	0.096013476	0.075800112	0.068500842	0.052779337	0.042672656	0.030881527	0.032565974	0.024705222	0.020774846	0.018528916	0.017967434	0.015721505	0.011791129	0.011791129	0.010668164	0.008422235	0.008422235	0.008422235	0.003930376	0.004491859	0.005053341	0.004491859	0.003368894	0.003930376	0.001684447	0.005053341	0.003368894	0.003368894	0.002245929	0.001684447	0.000561482	0.001122965	0.001122965	0.003930376	0.001684447	0.001122965	0	0.000561482	0	0.000561482	0	0.001684447	0.000561482
P256	0.002058178	0.008232711	0.016190999	0.023326015	0.030872667	0.040889133	0.046240395	0.050493963	0.059687157	0.057217344	0.059824369	0.050631175	0.064626784	0.048298573	0.052003293	0.050905598	0.046652031	0.039105379	0.035126235	0.031284303	0.027305159	0.022777168	0.021816685	0.017288694	0.016739846	0.012623491	0.011525796	0.009055982	0.009055982	0.00590011	0.005076839	0.005076839	0.00219539	0.003841932	0.00150933	0.001372119	0.002744237	0.001646542	0.001234907	0.00150933	0.001234907	0.000274424	0.000548847	0.000411636	0.000274424	0.000411636	0.000274424	0	0.000274424
P257	0.002948403	0.006879607	0.026535627	0.033906634	0.042260442	0.052088452	0.063390663	0.06044226	0.062407862	0.067321867	0.056019656	0.056019656	0.073218673	0.044717445	0.052579853	0.04029484	0.044226044	0.029484029	0.027027027	0.023095823	0.022113022	0.023587224	0.013267813	0.012776413	0.010810811	0.01031941	0.006388206	0.007371007	0.006388206	0.003439803	0.003931204	0.001474201	0.002948403	0.001965602	0.0004914	0.001965602	0.0004914	0.0004914	0	0	0.0004914	0	0.0004914	0.0004914	0.0004914	0.0004914	0	0	0.0004914
P258	0.000925497	0.008792226	0.015733457	0.030310042	0.046737621	0.045812124	0.062471078	0.060620083	0.061082832	0.061776955	0.069875058	0.052521981	0.063165201	0.049051365	0.052753355	0.049282739	0.037945396	0.035631652	0.027996298	0.026608052	0.02174919	0.015270708	0.011337344	0.009486349	0.012262841	0.008792226	0.008560851	0.00532161	0.007866728	0.00370199	0.004396113	0.006941231	0.002545118	0.002313744	0.00370199	0.001850995	0.002313744	0.001156872	0.001156872	0.000694123	0.001619621	0.000231374	0.000694123	0.001388246	0.000694123	0.000694123	0	0.000462749	0.000231374
P259	0.00169157	0.034113335	0.060896532	0.060614604	0.067098957	0.077248379	0.079503806	0.069636312	0.065971243	0.061460389	0.052720609	0.041725402	0.037778404	0.034113335	0.035241049	0.028192839	0.025937412	0.016351847	0.019734987	0.014942205	0.01578799	0.013250634	0.015506061	0.007893995	0.009021708	0.010713279	0.005356639	0.004510854	0.005074711	0.004510854	0.005356639	0.003383141	0.002819284	0	0.000563857	0.00169157	0.00169157	0.000281928	0.000563857	0.000845785	0.000845785	0.000845785	0.000563857	0.000563857	0.000563857	0.000845785	0.000563857	0	0.000281928
P260	0.001308044	0.0088293	0.0176586	0.03499019	0.037279267	0.047743623	0.06736429	0.063767168	0.060170046	0.054937868	0.057553957	0.051667757	0.059843035	0.045454545	0.042184434	0.044800523	0.038914323	0.035644212	0.028122956	0.030739045	0.029758012	0.019293656	0.018312623	0.011118378	0.017331589	0.014388489	0.007194245	0.008502289	0.007848267	0.005559189	0.002289078	0.0058862	0.0029431	0.0029431	0.001962067	0.001962067	0.000981033	0.000654022	0.000327011	0.002289078	0.000327011	0.001635056	0	0.000327011	0.000654022	0.000654022	0.000327011	0	0.000981033
P261	0.001274968	0.007224819	0.013812155	0.032511687	0.037824054	0.03761156	0.048448789	0.054186145	0.056098598	0.058223544	0.060560986	0.050148746	0.057161071	0.042286443	0.042286443	0.041436464	0.0439864	0.04079898	0.035486613	0.039311517	0.028686783	0.025286868	0.021886953	0.01678708	0.018699533	0.011687208	0.011687208	0.011474713	0.008712282	0.009562261	0.005949851	0.005737357	0.002974926	0.002337442	0.001487463	0.002762431	0.00318742	0.001699958	0.001699958	0.000637484	0.001274968	0.000424989	0.000637484	0.000424989	0.000637484	0.000637484	0.000637484	0	0.000424989
P262	0.000343643	0.025429553	0.04604811	0.05532646	0.065635739	0.059450172	0.070103093	0.062886598	0.058762887	0.054295533	0.054295533	0.050515464	0.046391753	0.032302405	0.033676976	0.032302405	0.024398625	0.025773196	0.021305842	0.024398625	0.020274914	0.019931271	0.015463918	0.010309278	0.010309278	0.008591065	0.010309278	0.00652921	0.00652921	0.00652921	0.00652921	0.005498282	0.004810997	0.002405498	0.003780069	0.00137457	0.003780069	0.002061856	0.001030928	0.002061856	0.002061856	0.001030928	0.00137457	0.000343643	0.000687285	0	0.000343643	0.000343643	0.000343643
P263	0	0.002122391	0.005305978	0.011673152	0.019455253	0.031128405	0.036080651	0.036080651	0.042447825	0.040679165	0.044570216	0.036788115	0.047046339	0.037495578	0.038910506	0.042801556	0.039971701	0.038910506	0.037495578	0.040325433	0.027591086	0.030420941	0.027591086	0.019808985	0.026176158	0.015917934	0.018394057	0.01521047	0.019101521	0.013441811	0.016271666	0.016271666	0.010611956	0.013441811	0.008843297	0.007428369	0.013088079	0.008135833	0.009197029	0.006013442	0.009904492	0.005305978	0.004598514	0.003537319	0.006013442	0.002829855	0.001061196	0.003183587	0.003183587
P264	0.001692047	0.005076142	0.009306261	0.030456853	0.027072758	0.042301184	0.053299492	0.050761421	0.063451777	0.0642978	0.058375635	0.058375635	0.05499154	0.055837563	0.05499154	0.043993232	0.035532995	0.044839255	0.031302876	0.034686971	0.027918782	0.026226734	0.018612521	0.018612521	0.017766497	0.008460237	0.009306261	0.008460237	0.005922166	0.005922166	0.008460237	0.005076142	0.002538071	0.002538071	0	0.000846024	0.002538071	0	0.002538071	0.001692047	0.002538071	0.000846024	0	0.000846024	0	0	0	0	0.000846024
P265	0.002765296	0.030072589	0.040096785	0.06221915	0.06221915	0.076391289	0.078810923	0.079156585	0.072243346	0.067404079	0.067404079	0.052886277	0.058416868	0.040096785	0.036985828	0.035257518	0.030072589	0.022122364	0.016591773	0.015554787	0.010369858	0.009332872	0.007604563	0.003110957	0.007258901	0.004147943	0.001382648	0.002765296	0.000691324	0.001036986	0.000691324	0.001382648	0.000691324	0.000345662	0.000691324	0	0.000345662	0.000345662	0	0	0	0	0	0	0	0	0.000691324	0	0
P266	0.002382087	0.011434016	0.027632206	0.038113387	0.044306813	0.057170081	0.065745593	0.067174845	0.066460219	0.060266794	0.072653645	0.048118152	0.055264412	0.05192949	0.045736065	0.042401143	0.034540257	0.030252501	0.029776084	0.02501191	0.019533111	0.017389233	0.016674607	0.009051929	0.007384469	0.009051929	0.007384469	0.006431634	0.005002382	0.004287756	0.003811339	0.002620295	0.001667461	0.000952835	0.001905669	0.001905669	0.000952835	0.001667461	0	0.000238209	0.000714626	0.000476417	0.000714626	0.000476417	0.000238209	0.000714626	0	0.000238209	0.000238209
P267	0	0.00401167	0.01750547	0.020058352	0.031363968	0.045222465	0.056528082	0.056892779	0.060539752	0.05944566	0.064186725	0.049598833	0.057986871	0.041575492	0.047410649	0.049234136	0.038657914	0.035375638	0.030634573	0.029905179	0.021152443	0.025893508	0.023705325	0.012399708	0.019328957	0.010211524	0.00948213	0.009117433	0.008388038	0.004376368	0.003282276	0.006564551	0.00547046	0.002917578	0.006199854	0.001094092	0.002552881	0.000729395	0.002917578	0.001094092	0.001458789	0.001458789	0.001458789	0.001094092	0	0.000364697	0.002552881	0.000364697	0.001823487
P268	0.003650523	0.012411779	0.026770504	0.043562911	0.04770017	0.061815527	0.082745193	0.068143101	0.071793624	0.063275736	0.064979314	0.059381845	0.059138477	0.044049647	0.048917011	0.040399124	0.038452178	0.030907763	0.032854709	0.015332198	0.020199562	0.010708202	0.012655147	0.007057678	0.007057678	0.004380628	0.004867364	0.001460209	0.00267705	0.001216841	0.002190314	0.001946946	0.001946946	0.000486736	0.000973473	0.000486736	0.000486736	0.000243368	0.000243368	0.000486736	0.000243368	0.000243368	0	0.000243368	0	0	0	0.000243368	0
P269	0.001718432	0.013238289	0.027558554	0.044297352	0.052189409	0.063709267	0.071474033	0.068673625	0.069882892	0.068991853	0.062372709	0.050470978	0.060908859	0.044170061	0.044488289	0.037996436	0.033541242	0.027494908	0.024439919	0.022657841	0.015975051	0.015911405	0.01336558	0.009546843	0.010310591	0.007001018	0.006746436	0.004136965	0.003946029	0.003309572	0.002864053	0.00260947	0.002291242	0.001909369	0.001973014	0.000954684	0.001081976	0.001081976	0.000636456	0.000763747	0.000254582	0.000381874	0.000381874	0.000381874	0.000190937	0.000127291	0.000127291	0.000127291	0.000254582
P270	0.002005156	0.010885133	0.018619307	0.031223145	0.039530221	0.044686336	0.057576626	0.064451447	0.059868233	0.063592094	0.064164996	0.058722429	0.067602406	0.046118591	0.048983099	0.052134059	0.040962475	0.036665712	0.0326554	0.029790891	0.023488972	0.019192209	0.015468347	0.012890289	0.01317674	0.005729017	0.006874821	0.004869665	0.004869665	0.004869665	0.00315096	0.00343741	0.001718705	0.002005156	0.000572902	0.001145803	0.000859353	0.000859353	0.000859353	0	0.000859353	0	0.000572902	0	0	0.000286451	0.000286451	0.000286451	0.000572902
P271	0.000806235	0.008868584	0.015855953	0.029024456	0.044074174	0.050255308	0.058586402	0.063155066	0.06987369	0.067454985	0.067454985	0.063155066	0.063692556	0.052674012	0.044074174	0.048642838	0.040311744	0.030636926	0.03198065	0.027680731	0.021768342	0.015318463	0.012899758	0.012631013	0.011287288	0.008331094	0.008599839	0.008868584	0.003762429	0.002418705	0.00214996	0.00214996	0.001881215	0.00161247	0.000806235	0.00107498	0.000806235	0.00053749	0.000268745	0.000806235	0.000806235	0.00053749	0.000268745	0.000268745	0.000268745	0.00053749	0	0	0
P272	0.006066351	0.029383886	0.049668246	0.052322275	0.059905213	0.06028436	0.072037915	0.063696682	0.061042654	0.066540284	0.062559242	0.050805687	0.052890995	0.043601896	0.042274882	0.040379147	0.034123223	0.029194313	0.02521327	0.021232227	0.015734597	0.011943128	0.01042654	0.005687204	0.008341232	0.004170616	0.003601896	0.002085308	0.003222749	0.001516588	0.001137441	0.001327014	0.001516588	0.000379147	0.00056872	0.000379147	0.000379147	0.000189573	0.000758294	0	0.000189573	0.000189573	0.00056872	0.000379147	0	0.000379147	0	0	0.000189573
P273	0.012009238	0.036027714	0.038799076	0.046189376	0.056351039	0.053117783	0.059584296	0.055889145	0.069284065	0.05404157	0.060508083	0.048960739	0.054965358	0.04295612	0.044341801	0.034180139	0.030484988	0.029561201	0.028637413	0.020785219	0.020323326	0.020323326	0.010623557	0.01108545	0.012933025	0.008775982	0.008775982	0.004157044	0.0073903	0.002309469	0.001385681	0.002771363	0.000923788	0.000923788	0.002771363	0.000461894	0.002309469	0	0.000923788	0	0.000461894	0	0	0	0	0.000461894	0	0	0
P274	0	0.001532959	0.005620848	0.011752683	0.020183955	0.031681145	0.029381707	0.045222279	0.04368932	0.048288196	0.043944813	0.047266224	0.049310169	0.041645376	0.040878896	0.042667348	0.045477772	0.042922841	0.04036791	0.034747062	0.035513541	0.027848748	0.023249872	0.017884517	0.02554931	0.018650996	0.021461421	0.018395503	0.016351559	0.009197752	0.012519162	0.013796627	0.012263669	0.008175779	0.0074093	0.002810424	0.005109862	0.005365355	0.005109862	0.004343383	0.003832397	0.002810424	0.002299438	0.002299438	0.002810424	0.002043945	0.002043945	0.000510986	0.002810424
P275	0.002218525	0.012756517	0.032168608	0.035496395	0.048807543	0.055463117	0.067110372	0.057127011	0.064337216	0.070438159	0.071547421	0.049362174	0.060454798	0.045479756	0.054353855	0.054908486	0.029950083	0.030504714	0.031059346	0.021075984	0.012756517	0.019966722	0.016084304	0.010537992	0.004991681	0.005546312	0.003882418	0.003882418	0.002773156	0.004437049	0.002773156	0.001663894	0.000554631	0.001663894	0.002218525	0.000554631	0	0	0.002218525	0.000554631	0.002773156	0.001663894	0	0	0	0	0.000554631	0	0
P276	0	0.005934718	0.026706231	0.029673591	0.017804154	0.020771513	0.017804154	0.011869436	0.002967359	0.005934718	0.014836795	0.014836795	0.014836795	0.008902077	0.014836795	0.005934718	0.008902077	0.005934718	0.017804154	0.011869436	0	0.008902077	0	0.017804154	0.014836795	0.005934718	0.008902077	0.011869436	0.008902077	0.014836795	0.008902077	0.008902077	0.008902077	0.008902077	0.014836795	0.002967359	0.008902077	0.017804154	0.008902077	0.005934718	0.011869436	0.005934718	0.008902077	0.014836795	0.011869436	0.008902077	0.002967359	0.005934718	0.002967359
P277	0.000947867	0.003791469	0.008056872	0.009478673	0.021327014	0.02985782	0.048341232	0.052606635	0.044075829	0.060663507	0.057345972	0.047393365	0.062559242	0.055924171	0.058293839	0.047867299	0.051184834	0.043601896	0.036492891	0.039336493	0.027014218	0.02464455	0.027014218	0.013744076	0.023696682	0.014218009	0.020379147	0.009004739	0.011848341	0.007582938	0.008530806	0.008530806	0.004265403	0.003317536	0.003791469	0.002843602	0.001421801	0.000473934	0.000947867	0.001421801	0	0.000473934	0.000947867	0.000473934	0.000473934	0.000473934	0	0.000473934	0
P278	0.002169197	0.013015184	0.032228076	0.040285095	0.052370623	0.069104431	0.093895259	0.063836381	0.074372482	0.066315463	0.062906725	0.054849706	0.060117756	0.042454292	0.048032228	0.034707158	0.028509452	0.028509452	0.022001859	0.022931515	0.017043694	0.011465758	0.011155872	0.005577936	0.006817478	0.005577936	0.004958165	0.002169197	0.003718624	0.002479083	0.002169197	0.001859312	0.001859312	0.000309885	0.000619771	0.000929656	0.001549427	0.000619771	0	0	0.000309885	0.000309885	0.000929656	0.000619771	0.000309885	0.000929656	0.000309885	0	0.000619771
P279	0.001204638	0.00557145	0.012799277	0.021984641	0.035536817	0.040957687	0.060984791	0.053305225	0.063695227	0.059930733	0.065652763	0.058274356	0.068062039	0.05044421	0.053455805	0.047583195	0.043969282	0.03930131	0.036590875	0.030266526	0.021984641	0.019575365	0.016262611	0.015057973	0.014154495	0.008733624	0.009335943	0.00587261	0.006023189	0.004667972	0.003915073	0.004065653	0.003613914	0.003162174	0.002861015	0.001656377	0.001204638	0.000752899	0.000903478	0.000451739	0.000451739	0.001204638	0.000602319	0.000301159	0.000602319	0.00015058	0.000602319	0	0.00015058
P280	0.005121639	0.040973111	0.04609475	0.056338028	0.058898848	0.062740077	0.052496799	0.056338028	0.04737516	0.053777209	0.070422535	0.040973111	0.057618438	0.032010243	0.035851472	0.034571063	0.030729834	0.029449424	0.030729834	0.026888604	0.020486556	0.014084507	0.019206146	0.008962868	0.006402049	0.00128041	0.011523688	0.003841229	0.007682458	0.005121639	0.008962868	0.006402049	0.006402049	0.002560819	0.002560819	0.00128041	0	0	0	0	0.00128041	0	0	0	0	0	0.00128041	0	0
P281	0.000582242	0.004657933	0.007569141	0.016739447	0.020524017	0.026783115	0.036826783	0.038719068	0.05007278	0.049199418	0.052401747	0.052256186	0.058515284	0.051965066	0.052983988	0.052401747	0.050218341	0.044541485	0.041775837	0.040029112	0.029839884	0.026783115	0.027656477	0.019213974	0.023726346	0.016157205	0.01441048	0.013391557	0.013537118	0.009315866	0.010043668	0.0069869	0.005822416	0.004657933	0.004657933	0.004657933	0.003930131	0.00349345	0.001892285	0.001892285	0.001892285	0.001601164	0.001018923	0.00014556	0.000727802	0.000582242	0.000436681	0.000873362	0.000436681
P282	0.006121313	0.016416249	0.026154702	0.03311074	0.040623261	0.043683918	0.05509182	0.057874235	0.054257095	0.055926544	0.053144129	0.047022816	0.06427379	0.049248748	0.041736227	0.039788536	0.039232053	0.042849193	0.029771842	0.032554257	0.025598219	0.02198108	0.018642181	0.015581525	0.019198664	0.011964385	0.009460211	0.005843072	0.004451864	0.006956038	0.004173623	0.005008347	0.003895381	0.002225932	0.002225932	0.001112966	0.001391208	0.001391208	0.001112966	0.000556483	0.001391208	0.000834725	0.000278242	0.000556483	0	0.000278242	0.000556483	0.001112966	0.000834725
P283	0.001020408	0.005102041	0.017006803	0.023639456	0.031292517	0.035884354	0.044897959	0.049829932	0.047278912	0.054421769	0.055952381	0.04744898	0.054931973	0.042006803	0.047619048	0.045238095	0.043537415	0.039455782	0.037414966	0.039795918	0.028911565	0.025170068	0.02414966	0.019047619	0.020578231	0.016496599	0.018367347	0.01377551	0.009863946	0.008843537	0.008163265	0.006802721	0.005442177	0.005612245	0.004421769	0.003231293	0.002891156	0.002721088	0.001190476	0.001190476	0.001190476	0.001190476	0.000680272	0.000680272	0.000170068	0.000340136	0.00085034	0.000170068	0.00085034
P284	0.00132658	0.02038109	0.030873131	0.043897733	0.048601061	0.050410034	0.055475157	0.056801737	0.051736614	0.053545586	0.053545586	0.045103714	0.049204052	0.036903039	0.041365171	0.04015919	0.034491076	0.033043898	0.029425953	0.029787747	0.026772793	0.01905451	0.020019296	0.017607332	0.016280753	0.012301013	0.0131452	0.007838881	0.008441872	0.007597685	0.006512301	0.006150507	0.005547516	0.003497347	0.002532562	0.003014954	0.002170767	0.003256151	0.001929571	0.000723589	0.001808973	0.000602991	0.000844187	0.000602991	0.000723589	0.000361795	0.000120598	0.000602991	0.000482393
P285	0.000384615	0.013076923	0.023461538	0.033076923	0.033846154	0.041538462	0.049615385	0.050384615	0.041153846	0.05	0.05	0.043461538	0.056923077	0.05	0.041923077	0.043846154	0.041538462	0.040769231	0.034230769	0.037692308	0.028846154	0.024615385	0.020384615	0.018846154	0.023846154	0.014615385	0.010769231	0.013076923	0.010769231	0.006923077	0.011153846	0.006538462	0.005769231	0.004615385	0.004615385	0.001923077	0.004230769	0.001923077	0.001923077	0.001153846	0.001538462	0.000769231	0.000384615	0.000384615	0.000384615	0	0	0.000384615	0
P286	0.000313381	0.007834535	0.016609213	0.029144469	0.035098715	0.033531808	0.042619868	0.035098715	0.047320589	0.038859292	0.047320589	0.043246631	0.053588217	0.041993106	0.04073958	0.046693826	0.036665622	0.040112817	0.036352241	0.036979003	0.031964901	0.026324036	0.025383892	0.012848637	0.024130367	0.018802883	0.023503604	0.013788781	0.014415544	0.012221874	0.010341586	0.01128173	0.009401442	0.00689439	0.00689439	0.005014102	0.007207772	0.003760577	0.004387339	0.003447195	0.004073958	0.00219367	0.00219367	0.000626763	0.001253526	0.001880288	0.000626763	0.000313381	0.000626763
P287	0.001318019	0.008661269	0.016569384	0.028243269	0.030314442	0.040105442	0.049519864	0.048201845	0.057239691	0.052909057	0.055921672	0.039917153	0.063829787	0.047260403	0.046318961	0.048954999	0.040105442	0.040670307	0.033138769	0.035209942	0.028808134	0.024289211	0.023724346	0.016004519	0.017510827	0.009414423	0.014498211	0.009414423	0.011109019	0.009037846	0.007531538	0.004707211	0.006213519	0.004142346	0.005272077	0.004518923	0.001694596	0.002071173	0.001694596	0.001694596	0.001694596	0.001694596	0.000941442	0.002071173	0.000564865	0.000753154	0.000941442	0.000376577	0.000564865
P288	0.000666001	0.006327006	0.01964702	0.033300033	0.044622045	0.057276057	0.051615052	0.062271062	0.05960706	0.068931069	0.065934066	0.057609058	0.062604063	0.056943057	0.045621046	0.045954046	0.040959041	0.035964036	0.02997003	0.037962038	0.01998002	0.016317016	0.012321012	0.009324009	0.011988012	0.007659008	0.004995005	0.008325008	0.004329004	0.003996004	0.003996004	0.002331002	0.002331002	0.000999001	0.001998002	0.000666001	0.000333	0.000333	0.000333	0.000666001	0.000999001	0	0	0.000333	0	0	0	0	0
P289	0.004403765	0.025472757	0.049132199	0.060184785	0.069337708	0.067783438	0.081944564	0.07132372	0.068992315	0.0619981	0.055521976	0.051895346	0.048873154	0.036093602	0.038597703	0.034021242	0.02892669	0.022882307	0.020032812	0.018823936	0.013988429	0.012088766	0.008980226	0.006130731	0.006821518	0.004749158	0.005785338	0.00362663	0.003453933	0.003540281	0.002504102	0.00207236	0.00207236	0.000690787	0.000949832	0.00051809	0.000690787	0.000431742	0.00051809	0.000431742	0.000172697	0.000431742	0.000431742	0.000259045	0.000345393	0.000345393	0.000172697	0.000172697	0.000259045
P290	0.001847063	0.024750646	0.049870706	0.057628371	0.058736609	0.060953085	0.06871075	0.050240118	0.053934245	0.049501293	0.049870706	0.049870706	0.042851866	0.033985962	0.035833025	0.035463613	0.029553011	0.025120059	0.01957887	0.027336535	0.015884743	0.016254156	0.017362394	0.016254156	0.014407093	0.008127078	0.013298855	0.008127078	0.008865903	0.005910602	0.008127078	0.006280015	0.004432952	0.002585888	0.002585888	0.001108238	0.00554119	0.001477651	0.003324714	0.001477651	0.002585888	0.001108238	0.000738825	0.000369413	0.000369413	0.000738825	0.000738825	0.001847063	0.001108238
P291	0.002208899	0.008520038	0.019248974	0.02177343	0.031871253	0.031240139	0.048280215	0.042915746	0.050489113	0.049857999	0.04670243	0.03944462	0.052698012	0.05080467	0.051435784	0.047017987	0.045440202	0.038182392	0.037551278	0.03944462	0.033764595	0.018617861	0.026822341	0.017986747	0.021457873	0.016408962	0.016408962	0.012306721	0.009782266	0.012622278	0.008204481	0.007888924	0.006311139	0.006311139	0.00410224	0.00315557	0.002208899	0.001262228	0.004733354	0.001577785	0.001893342	0.000631114	0.000631114	0.001262228	0.000631114	0.000946671	0	0.000946671	0.000631114
P292	0.024586051	0.103110888	0.098093327	0.079528349	0.068740592	0.073256397	0.06246864	0.047415956	0.041896638	0.041896638	0.034119418	0.030858003	0.032363271	0.023331661	0.024586051	0.022328149	0.021324636	0.018815855	0.02082288	0.016056197	0.016808831	0.011540391	0.009533367	0.006773708	0.008028098	0.005770196	0.006773708	0.004766683	0.00526844	0.004014049	0.005519318	0.003512293	0.004014049	0.004515805	0.003261415	0.002759659	0.000752634	0.001505268	0.001003512	0.000752634	0.000501756	0.001756147	0.000752634	0.000250878	0.000250878	0.000752634	0.000250878	0	0
P293	0.001606684	0.026349614	0.044987147	0.050449871	0.052056555	0.052859897	0.056715938	0.054948586	0.05559126	0.049967866	0.053984576	0.045790488	0.055109254	0.0406491	0.04562982	0.041773779	0.035829049	0.030848329	0.028438303	0.030205656	0.021368895	0.018155527	0.015424165	0.01092545	0.012210797	0.009800771	0.007872751	0.007712082	0.004820051	0.006266067	0.003052699	0.004820051	0.003374036	0.003374036	0.002088689	0.001446015	0.002249357	0.00096401	0.001767352	0.001446015	0.000803342	0.000803342	0.000642674	0.000160668	0.001285347	0	0.000642674	0.000160668	0
P294	0.003027618	0.027100871	0.049623394	0.054423276	0.055457096	0.057007827	0.057450894	0.047777285	0.046300399	0.042682026	0.04002363	0.032343819	0.031974598	0.025476296	0.027543937	0.023556343	0.024959386	0.020971791	0.021857923	0.021267169	0.017427263	0.0149904	0.014695023	0.013291981	0.014916556	0.012184315	0.013587358	0.010190518	0.013808891	0.01107665	0.009230542	0.010707429	0.009378231	0.008565943	0.009895141	0.007605967	0.008049033	0.007310589	0.007310589	0.006055236	0.00664599	0.004652193	0.005095259	0.003396839	0.004578349	0.004061438	0.003692217	0.003175306	0.003987594
P295	0.004338395	0.020607375	0.019522777	0.030368764	0.02494577	0.040130152	0.046637744	0.040130152	0.035791757	0.032537961	0.042299349	0.039045553	0.044468547	0.053145336	0.042299349	0.044468547	0.035791757	0.03362256	0.034707158	0.041214751	0.028199566	0.027114967	0.026030369	0.015184382	0.027114967	0.018438178	0.01626898	0.017353579	0.022776573	0.011930586	0.006507592	0.005422993	0.010845987	0.004338395	0.004338395	0.004338395	0.006507592	0.003253796	0.006507592	0.00867679	0.003253796	0.003253796	0.001084599	0.003253796	0.001084599	0.003253796	0	0.003253796	0
P296	0.001537148	0.010930828	0.016054654	0.021007686	0.024765158	0.030401366	0.032621691	0.035354398	0.038257899	0.040990606	0.043723313	0.036549957	0.046968403	0.043210931	0.046797609	0.04560205	0.044748079	0.040478224	0.037403928	0.041844577	0.036037575	0.030401366	0.027156277	0.021520068	0.025619129	0.021007686	0.018787361	0.015542272	0.015542272	0.014688301	0.009906063	0.012126388	0.009564475	0.008368915	0.009564475	0.005123826	0.004611443	0.003586678	0.003928266	0.003074295	0.004099061	0.003928266	0.002391119	0.001878736	0.001707942	0.001366354	0.002220325	0.000853971	0.000683177
P297	0.006939743	0.050778605	0.077014218	0.079214624	0.070582261	0.070582261	0.065842925	0.051455653	0.045700745	0.043669601	0.04113067	0.027928233	0.036391334	0.027589709	0.029282329	0.029282329	0.023358158	0.018618822	0.01591063	0.018111036	0.016926202	0.01506432	0.011002031	0.011171293	0.011340555	0.008801625	0.011509817	0.008124577	0.007447529	0.007278267	0.005585647	0.006093433	0.004400812	0.00253893	0.003723764	0.002708192	0.00338524	0.00169262	0.002708192	0.002031144	0.003215978	0.001354096	0.001861882	0.001354096	0.002031144	0.001015572	0.002369668	0.000507786	0.002369668
P298	0.002770083	0.023822715	0.041551247	0.045244691	0.052816251	0.058356417	0.071652816	0.0611265	0.057802401	0.053739612	0.056509695	0.049492151	0.056140351	0.040627886	0.043951985	0.041181902	0.034718375	0.034718375	0.023822715	0.029178209	0.021052632	0.015143121	0.013665743	0.009972299	0.009787627	0.008310249	0.008310249	0.004801477	0.004801477	0.005170822	0.004801477	0.002585411	0.001846722	0.001292705	0.001292705	0.001108033	0.00166205	0.000738689	0.000738689	0.000554017	0.000738689	0.000369344	0	0	0.000184672	0	0.000184672	0	0
P299	0.013880627	0.042633353	0.053341265	0.057902042	0.059686694	0.059290105	0.072377553	0.063255998	0.057703748	0.058893516	0.057307158	0.047789014	0.062264525	0.041245291	0.042831648	0.034899861	0.032916915	0.024786833	0.022407297	0.020027761	0.014673805	0.008328376	0.011699385	0.006742019	0.005353956	0.005750545	0.004560777	0.002379536	0.002776125	0.001982947	0.001784652	0.000991473	0.001388063	0.001189768	0.000396589	0.000793179	0.000594884	0.000396589	0	0.000198295	0.000396589	0	0	0	0	0.000198295	0	0	0.000396589
P300	0.00414242	0.022783312	0.034618799	0.04911727	0.044580333	0.053654207	0.059374692	0.061840418	0.062432193	0.065391064	0.062432193	0.048130979	0.06272808	0.045369366	0.046848802	0.042706381	0.037281783	0.031462669	0.027517507	0.023868232	0.020120327	0.017358714	0.010158793	0.010750567	0.009073873	0.00631226	0.006904034	0.004339678	0.002958872	0.003057501	0.002564355	0.003353388	0.001479436	0.00207121	0.001873952	0.001479436	0.000591774	0.000887662	0.000394516	0.000887662	0.000690403	0.000493145	0.000394516	0.000197258	0.000394516	0.000197258	0.000591774	0.000295887	0.000493145
P301	0.084602175	0.120549513	0.091127647	0.070635375	0.06628506	0.060675444	0.057813394	0.048311391	0.042014883	0.038236978	0.036405266	0.028391528	0.031597023	0.024613623	0.02209502	0.021408128	0.019576417	0.019118489	0.017401259	0.014195764	0.011448197	0.010417859	0.009158558	0.006067544	0.008929594	0.005495135	0.004693761	0.003434459	0.004121351	0.004121351	0.003205495	0.002633085	0.001831712	0.000915856	0.001602748	0.001259302	0.000915856	0.00057241	0.000457928	0.000343446	0.00057241	0.000228964	0.000114482	0.000228964	0.000114482	0.000343446	0.000343446	0.000343446	0
P302	0.002831143	0.025480283	0.040242669	0.046107179	0.055106168	0.06016178	0.065824065	0.057735086	0.061779575	0.058543984	0.055510617	0.046410516	0.060970677	0.041354904	0.042871587	0.035591507	0.033872599	0.030637007	0.022750253	0.025682508	0.019514661	0.019817998	0.015470172	0.012942366	0.010515672	0.006572295	0.008088979	0.004752275	0.004651163	0.004246714	0.003336704	0.003336704	0.002628918	0.00182002	0.002022245	0.001112235	0.001314459	0.001415571	0.001213347	0.000303337	0.000808898	0.000505561	0.000505561	0.000404449	0.000606673	0.000101112	0.000606673	0.000202224	0.000202224
P303	0.004901961	0.098856209	0.095179739	0.08619281	0.076388889	0.073120915	0.069852941	0.059232026	0.048202614	0.056372549	0.036356209	0.032679739	0.035539216	0.025735294	0.026143791	0.024918301	0.024509804	0.015931373	0.012254902	0.015931373	0.012254902	0.010620915	0.009395425	0.006535948	0.005310458	0.006944444	0.005718954	0.00245098	0.003676471	0.002859477	0.00245098	0.001633987	0.00245098	0.001633987	0.00122549	0.00245098	0.000408497	0.000408497	0	0.00122549	0.00122549	0	0	0	0	0.000408497	0	0	0
P304	0.007953181	0.040891357	0.053721489	0.055072029	0.059273709	0.06039916	0.06092437	0.051470588	0.053421369	0.051320528	0.047644058	0.042091837	0.045993397	0.038340336	0.034738896	0.033013205	0.031662665	0.030612245	0.027085834	0.025360144	0.020633253	0.018307323	0.017331933	0.011854742	0.013580432	0.008478391	0.010804322	0.005777311	0.006977791	0.004576831	0.004351741	0.004726891	0.00270108	0.00277611	0.00270108	0.00180072	0.00217587	0.00127551	0.00090036	0.00142557	0.00112545	0.00037515	0.00060024	0.00060024	0.00030012	0.00060024	0	0.00052521	0.00022509
P305	0.005268704	0.062434141	0.084562698	0.092992624	0.084035827	0.082191781	0.079293994	0.063751317	0.059799789	0.051633298	0.041886196	0.031085353	0.042939937	0.027924131	0.02687039	0.022391992	0.017913593	0.017913593	0.016332982	0.015806112	0.010010537	0.010800843	0.007639621	0.007376185	0.00658588	0.004478398	0.003951528	0.002107482	0.005005269	0.002107482	0.002107482	0.001317176	0.001580611	0.002370917	0.001053741	0.00052687	0.000790306	0.00052687	0.00052687	0.000790306	0	0	0.000263435	0.000263435	0	0.000263435	0.000263435	0	0
P306	0.032713278	0.061577935	0.061898653	0.063502245	0.052918538	0.048749198	0.067350866	0.046824888	0.045862733	0.04233483	0.04041052	0.03624118	0.035599743	0.027261065	0.037203335	0.026940346	0.02822322	0.029826812	0.024374599	0.021488133	0.017960231	0.015394484	0.010583708	0.017639513	0.015073765	0.008338679	0.012828736	0.010904426	0.009300834	0.008980115	0.005131495	0.004810776	0.005131495	0.004490058	0.002886466	0.00192431	0.001603592	0.002565747	0.00192431	0.001603592	0.000962155	0.001603592	0.000641437	0.000962155	0.001282874	0.000962155	0.000320718	0.000641437	0
P307	0.002626486	0.013270666	0.022117777	0.03055018	0.042714957	0.041056124	0.050179707	0.051700304	0.051562068	0.052391485	0.056400332	0.05114736	0.053773846	0.047276749	0.051009124	0.049212054	0.043129665	0.044650263	0.033591374	0.034420791	0.027508985	0.026541333	0.019767763	0.015344208	0.014653027	0.012164777	0.012026541	0.006497097	0.007050041	0.004561792	0.0049765	0.004008847	0.004285319	0.00248825	0.001935306	0.001244125	0.002350014	0.001105889	0.001658833	0.000967653	0.001382361	0.000276472	0.000829417	0.000276472	0.000691181	0.000691181	0.000414708	0.000138236	0.000276472
P308	0.003326278	0.023586332	0.041427275	0.043846386	0.05352283	0.049591775	0.065618385	0.052313275	0.057453886	0.052615664	0.054732386	0.04838222	0.05624433	0.043846386	0.044451164	0.038705776	0.036891442	0.035984276	0.030238887	0.029936498	0.023586332	0.019352888	0.016328999	0.012700333	0.010281222	0.008466888	0.007559722	0.003931055	0.005745389	0.004233444	0.003931055	0.003023889	0.003628666	0.001814333	0.001511944	0.000907167	0.000604778	0.002116722	0.002116722	0.000907167	0.000907167	0	0.000302389	0	0.000907167	0.000604778	0.000302389	0	0
P309	0.00931677	0.055900621	0.065993789	0.061076605	0.059782609	0.054606625	0.053312629	0.045289855	0.053571429	0.045031056	0.042701863	0.036749482	0.041925466	0.032091097	0.039855072	0.034679089	0.026656315	0.025621118	0.023809524	0.02510352	0.020962733	0.019409938	0.014751553	0.013198758	0.015269151	0.008281573	0.011128364	0.00931677	0.007763975	0.004658385	0.004399586	0.004399586	0.003623188	0.003364389	0.003881988	0.002846791	0.003623188	0.001035197	0.001293996	0.001552795	0.001552795	0.001293996	0.001293996	0.000776398	0.001035197	0.000776398	0.001035197	0.000776398	0
P310	0.011876485	0.040380048	0.052520454	0.055951438	0.058854579	0.059910267	0.068619689	0.058062813	0.063077329	0.054103985	0.048825548	0.049617313	0.04908947	0.036949063	0.037212985	0.03510161	0.038796516	0.032462391	0.023489047	0.02243336	0.016627078	0.012404328	0.012404328	0.008973344	0.008709422	0.006070203	0.007917656	0.002639219	0.002903141	0.003167063	0.003430984	0.002903141	0.001847453	0.001055688	0.001319609	0.000527844	0.000263922	0.001847453	0.000527844	0.000263922	0.000263922	0.000791766	0.000791766	0.000263922	0.000527844	0.000527844	0	0.000263922	0
P311	0	0.004801921	0.014605842	0.020808323	0.027611044	0.033213285	0.038615446	0.034813926	0.039415766	0.039415766	0.040616246	0.035014006	0.041016407	0.038015206	0.037815126	0.032613045	0.037815126	0.032212885	0.035014006	0.036014406	0.031412565	0.026210484	0.023609444	0.021408563	0.024409764	0.019007603	0.021008403	0.015406162	0.018407363	0.019607843	0.016606643	0.012805122	0.013005202	0.012004802	0.010204082	0.012004802	0.009803922	0.007402961	0.006002401	0.006202481	0.008403361	0.004601841	0.005602241	0.003601441	0.003801521	0.0020008	0.003201281	0.00240096	0.0030012
P312	0.004009891	0.023725189	0.035554367	0.045111274	0.046381073	0.050123638	0.057475105	0.054801845	0.054200361	0.055136002	0.053933035	0.049655818	0.054334024	0.042237519	0.049187997	0.042905834	0.039163269	0.032881107	0.034284569	0.030274678	0.022923211	0.019581635	0.017910847	0.014636102	0.015371249	0.01055938	0.009022255	0.005012364	0.004878701	0.004745038	0.003408407	0.003341576	0.002472766	0.001069304	0.002004946	0.001269799	0.001002473	0.000668315	0.000935641	0.000668315	0.000267326	0.000467821	0.000133663	6.68E-05	0.000400989	0.000133663	0.000133663	0.000133663	6.68E-05
P313	0.001405811	0.005154639	0.014370509	0.019056545	0.033583255	0.037488285	0.051390191	0.051858794	0.058263043	0.058106842	0.064042487	0.05529522	0.061699469	0.042486723	0.052014995	0.048578569	0.043267729	0.0395189	0.037644486	0.034520462	0.02233677	0.022961575	0.019212746	0.014682912	0.015932521	0.011246485	0.012964699	0.010153077	0.008747266	0.006404249	0.007185255	0.007185255	0.004842237	0.00265542	0.003280225	0.00265542	0.002811621	0.001562012	0.002343018	0.001405811	0.002186817	0.001093408	0.000624805	0.000468604	0.001093408	0.000312402	0.000156201	0.000156201	0
P314	0.02604957	0.10268083	0.102933738	0.106980273	0.097622661	0.084977238	0.084977238	0.057410218	0.052604957	0.04071826	0.037177542	0.025290845	0.031613556	0.018209408	0.019979767	0.014921598	0.016944866	0.013909965	0.010875063	0.008851796	0.005058169	0.005563986	0.003540718	0.00328781	0.00480526	0.00328781	0.002781993	0.001011634	0.002276176	0.002023268	0.002781993	0.001011634	0.000252908	0.001517451	0.000758725	0.000252908	0.002276176	0.000252908	0.000252908	0.000252908	0.000505817	0	0	0.000505817	0	0.000252908	0.000252908	0	0
P315	0.003538115	0.031038919	0.038275973	0.046799614	0.057092313	0.068993245	0.073335478	0.068349952	0.059183017	0.059987134	0.060469604	0.051463493	0.060308781	0.043743969	0.041814088	0.034255388	0.0329688	0.032164683	0.025570923	0.020424574	0.015921518	0.01318752	0.010614345	0.008523641	0.007397877	0.00611129	0.004985526	0.002894821	0.004020585	0.002251528	0.003538115	0.001769058	0.002412351	0.00048247	0.000321647	0.000321647	0.001125764	0.000321647	0.001125764	0.000160823	0.000160823	0.000643294	0.000321647	0	0.000160823	0.000160823	0.000160823	0	0
P316	0.001417434	0.033309709	0.052445074	0.065201984	0.068745571	0.075832743	0.087880936	0.07654146	0.065910702	0.061658398	0.052090716	0.054571226	0.053153792	0.037916371	0.034372785	0.028348689	0.024450744	0.025868179	0.014174344	0.021615875	0.009922041	0.012048193	0.009922041	0.005669738	0.007795889	0.005669738	0.001417434	0.002834869	0.00248051	0	0.001417434	0.000708717	0.000354359	0.001417434	0.000708717	0	0.000354359	0	0	0	0	0	0.000354359	0	0	0	0	0	0
P317	0.002483444	0.01531457	0.022350993	0.034354305	0.040149007	0.048013245	0.045943709	0.045529801	0.050910596	0.05794702	0.041390728	0.050496689	0.049668874	0.049668874	0.043874172	0.055463576	0.040976821	0.038907285	0.037251656	0.038493377	0.023592715	0.026076159	0.02442053	0.014486755	0.01531457	0.010761589	0.011175497	0.009519868	0.010347682	0.008278146	0.00910596	0.007450331	0.002069536	0.002897351	0.003311258	0.001655629	0.002069536	0.000413907	0.002069536	0.001241722	0.000413907	0.000827815	0	0.000413907	0.000413907	0.000413907	0.000827815	0	0.000413907
P318	0.007400099	0.048676205	0.064134188	0.068903141	0.064791975	0.071534287	0.072520967	0.061996382	0.058378556	0.049333991	0.052294031	0.03963164	0.048676205	0.030587074	0.027955928	0.031409308	0.028284822	0.024831442	0.024338102	0.019898043	0.015786877	0.013977964	0.012662391	0.008551225	0.008386778	0.006084526	0.006084526	0.004111166	0.004275613	0.003782273	0.002631146	0.002631146	0.0024667	0.0024667	0.002302253	0.001315573	0.001644466	0.000822233	0.001315573	0.000328893	0.000822233	0.000328893	0.000657787	0.000164447	0.000164447	0	0.000164447	0.00049334	0
P319	0.001910828	0.014649682	0.024840764	0.028025478	0.034394904	0.040605096	0.036624204	0.047292994	0.047292994	0.047611465	0.050477707	0.043949045	0.052707006	0.047611465	0.049840764	0.043312102	0.04410828	0.040605096	0.038216561	0.039490446	0.03343949	0.026592357	0.023726115	0.017038217	0.022292994	0.015923567	0.014490446	0.009235669	0.008917197	0.009076433	0.007165605	0.005414013	0.004936306	0.004617834	0.003184713	0.002707006	0.003025478	0.002229299	0.001751592	0.001273885	0.002070064	0.001433121	0.000955414	0.000477707	0.000796178	0.000477707	0.000477707	0.000159236	0.000796178
P320	0.011316588	0.047198454	0.060171129	0.057410985	0.062931272	0.066243445	0.073971847	0.069003588	0.066519459	0.063483301	0.059343086	0.040850124	0.057134971	0.040850124	0.035329837	0.027601435	0.028153464	0.023737234	0.018768976	0.018216947	0.013524703	0.013248689	0.01076456	0.007728402	0.003588187	0.004140215	0.004968258	0.002484129	0.002760144	0.001380072	0.001104057	0.001104057	0.000828043	0.000828043	0	0	0.000552029	0	0	0.000276014	0	0.000276014	0.000276014	0.000276014	0.000276014	0.000276014	0	0	0
P321	0.006017792	0.037676609	0.056514914	0.058608059	0.066195709	0.074045003	0.063317635	0.073260073	0.06043956	0.053898482	0.055729984	0.043432758	0.052328624	0.038723182	0.04029304	0.03192046	0.027472527	0.025117739	0.022239665	0.022762951	0.017006803	0.013343799	0.011250654	0.006541078	0.009157509	0.004709576	0.006802721	0.003139717	0.002354788	0.001569859	0.002616431	0.001046572	0.001831502	0.000784929	0.001831502	0.000261643	0.001046572	0.001046572	0.000523286	0.000261643	0.000784929	0.000261643	0	0	0	0.000261643	0	0	0
P322	0.017714792	0.067611456	0.084735754	0.079864187	0.086507234	0.063035134	0.079716563	0.059935046	0.053144376	0.045320342	0.046648952	0.038677296	0.036905816	0.031000886	0.026129318	0.02804842	0.023767346	0.020519634	0.019781518	0.01535282	0.010333629	0.009300266	0.00767641	0.005757307	0.008414526	0.004576321	0.004133451	0.002509596	0.004281075	0.003247712	0.002952465	0.001771479	0.001919102	0.000590493	0.001623856	0.000738116	0.001033363	0.00044287	0.00044287	0.00088574	0.000295247	0.00044287	0.000590493	0.00044287	0.000295247	0.000147623	0	0.000147623	0.000295247
P323	0.010149064	0.04567079	0.065017444	0.070409134	0.060577228	0.066920393	0.075483666	0.066286077	0.069774818	0.057088487	0.059942912	0.040596258	0.049793847	0.035838884	0.036790358	0.032032984	0.028861402	0.025372661	0.020298129	0.011734856	0.016175071	0.014272122	0.008563273	0.006660324	0.005074532	0.003805899	0.004123057	0.003488741	0.000951475	0.001268633	0.002220108	0.000317158	0.000951475	0.000317158	0.000634317	0.000317158	0.000317158	0.000317158	0	0	0	0	0	0.000317158	0	0	0	0	0
P324	0	0.011363636	0.024793388	0.025826446	0.033057851	0.046487603	0.05268595	0.049586777	0.064049587	0.058884298	0.048553719	0.053719008	0.061983471	0.040289256	0.039256198	0.036157025	0.037190083	0.041322314	0.037190083	0.027892562	0.026859504	0.025826446	0.019628099	0.021694215	0.01446281	0.018595041	0.010330579	0.011363636	0.003099174	0.006198347	0.008264463	0.006198347	0.003099174	0.004132231	0.006198347	0.002066116	0.002066116	0.001033058	0	0.004132231	0.005165289	0	0	0.001033058	0.002066116	0.001033058	0.001033058	0	0
P325	0.008405043	0.039423654	0.049829898	0.053832299	0.062237342	0.061236742	0.070642385	0.059235541	0.065439264	0.061837102	0.058635181	0.043626176	0.051430859	0.036421853	0.040824495	0.032819692	0.031018611	0.026215729	0.025015009	0.024014409	0.014608765	0.011206724	0.010406244	0.008405043	0.008204923	0.004802882	0.006804082	0.002801681	0.003201921	0.002401441	0.002801681	0.002201321	0.001600961	0.003602161	0.002001201	0.001400841	0.001400841	0.00060036	0.001400841	0.00120072	0.00080048	0.00040024	0.00040024	0.00020012	0.00060036	0.00040024	0.00020012	0.00060036	0.00060036
P326	0.00778529	0.045687359	0.065970088	0.062692071	0.068223725	0.068018849	0.072935874	0.062282319	0.059004302	0.060233559	0.053882401	0.042204466	0.04773612	0.033394796	0.032575292	0.033394796	0.026838763	0.022126613	0.025199754	0.018438844	0.014341323	0.010858431	0.011268183	0.009219422	0.008604794	0.003892645	0.00676091	0.003482893	0.003278017	0.002663389	0.003073141	0.002663389	0.001639008	0.001843884	0.001434132	0.001434132	0.000614628	0.000614628	0.001229256	0.000614628	0.000204876	0	0.000614628	0	0.000204876	0.000409752	0	0	0
P327	0	0.005784526	0.013015184	0.01373825	0.021691974	0.023138106	0.045553145	0.042660882	0.051337672	0.054953001	0.051337672	0.051337672	0.066522054	0.052783803	0.062906725	0.053506869	0.047722343	0.054953001	0.04483008	0.041937816	0.033261027	0.033984093	0.028199566	0.015184382	0.016630513	0.010845987	0.010845987	0.011569053	0.005784526	0.007230658	0.005061461	0.003615329	0.002892263	0.002892263	0.002169197	0.000723066	0.002169197	0.000723066	0.000723066	0	0	0.001446132	0	0	0.000723066	0.000723066	0.000723066	0.000723066	0
P328	0.006745961	0.048198118	0.066216936	0.069234866	0.07136517	0.064086632	0.068791053	0.057429434	0.05529913	0.04624534	0.043404935	0.03452867	0.040653293	0.02813776	0.029291674	0.028847861	0.023965915	0.018728919	0.019083969	0.020859222	0.018462631	0.015533464	0.011184094	0.01074028	0.011006568	0.010296467	0.009497603	0.007899876	0.0073673	0.006302148	0.004438132	0.00568081	0.003461743	0.003816794	0.003461743	0.003639269	0.004083082	0.002130304	0.001775253	0.002130304	0.002041541	0.001420202	0.00168649	0.001597728	0.000976389	0.001153914	0.000976389	0.000621339	0.000621339
P329	0	0.004046535	0.013151239	0.034395549	0.033383915	0.055134041	0.075872534	0.061709661	0.072837633	0.065250379	0.050581689	0.049064239	0.056145675	0.039453718	0.049064239	0.045017704	0.039453718	0.036924633	0.031360647	0.023267577	0.018209408	0.015174507	0.017703591	0.012139605	0.011633789	0.010622155	0.012139605	0.010622155	0.004046535	0.003540718	0.00809307	0.006069803	0.003034901	0.004552352	0.002023268	0.002023268	0.003540718	0.003034901	0.003540718	0.001011634	0.002529084	0.002023268	0.000505817	0.001011634	0.000505817	0.001517451	0	0.000505817	0
P330	0.00290229	0.016446308	0.0248307	0.034827475	0.042889391	0.042244437	0.060303128	0.056433409	0.058045792	0.063850371	0.057078362	0.049016446	0.054821025	0.045469203	0.058368268	0.043534344	0.037729765	0.032892615	0.034182522	0.032247662	0.022250887	0.017091261	0.019348597	0.015156401	0.014511448	0.005482103	0.011609158	0.006127056	0.006127056	0.005159626	0.005159626	0.004837149	0.003224766	0.001612383	0.00193486	0.00096743	0.00193486	0.002257336	0	0.00096743	0.001289906	0.000644953	0.000322477	0.00096743	0.000322477	0.000644953	0	0	0
P331	0.00243309	0.012043796	0.025304136	0.032725061	0.039416058	0.048905109	0.052798054	0.049026764	0.048540146	0.057664234	0.058150852	0.048418491	0.054744526	0.047201946	0.048540146	0.046350365	0.045255474	0.037712895	0.035523114	0.033211679	0.025060827	0.023114355	0.019343066	0.017396594	0.014355231	0.011800487	0.011922141	0.007420925	0.007664234	0.005717762	0.004501217	0.004744526	0.004257908	0.002554745	0.002189781	0.0013382	0.001703163	0.000851582	0.001094891	0.000608273	0.001216545	0.000973236	0.000608273	0.000364964	0.000851582	0.000486618	0.000364964	0	0.000364964
P332	0.023955097	0.081788113	0.085997795	0.083492032	0.07366944	0.07176506	0.074571514	0.064047309	0.055327253	0.050917109	0.046607197	0.041294978	0.042397514	0.028465471	0.025959707	0.022852561	0.019645184	0.019745414	0.014733888	0.014533427	0.010423975	0.008118673	0.006214293	0.004309913	0.005312218	0.003407838	0.003608299	0.002605994	0.002806455	0.001102536	0.001102536	0.001102536	0.00180415	0.000701614	0.001302997	0.000801844	0.000501153	0.000300692	0.000300692	0.000400922	0.000300692	0.000200461	0.000200461	0	0.000300692	0.000100231	0.000100231	0.000100231	0.000100231
P333	0.088322466	0.166567872	0.109069354	0.081802015	0.060462359	0.060462359	0.056609366	0.040308239	0.036158862	0.036158862	0.029638411	0.028156491	0.034084173	0.015411974	0.016893894	0.01659751	0.01511559	0.013337285	0.014522822	0.012744517	0.010966212	0.009780676	0.008595139	0.005927682	0.004742146	0.002667457	0.004445762	0.003260225	0.004742146	0.002667457	0.002074689	0.002074689	0.001185536	0.000592768	0.000592768	0.000889152	0	0.000296384	0.000296384	0	0.000296384	0.000296384	0	0.000296384	0	0	0.000296384	0	0.000296384
P334	0.004011326	0.034214252	0.056394526	0.06583294	0.064181218	0.060169891	0.065361019	0.05899009	0.060641812	0.050967437	0.044124587	0.038225578	0.04624823	0.031146767	0.034922133	0.029023124	0.027371402	0.022652194	0.021708353	0.01958471	0.019348749	0.017461067	0.013921661	0.011798018	0.012505899	0.009438414	0.010618216	0.008730533	0.008258613	0.007550731	0.005663049	0.004483247	0.005191128	0.003775366	0.003539405	0.003303445	0.002359604	0.002359604	0.002359604	0.002123643	0.001887683	0.001415762	0.001179802	0.001415762	0.000471921	0.000471921	0.000471921	0.000707881	0
P335	0.001425517	0.009265859	0.037063435	0.041339986	0.048467569	0.054882395	0.051318603	0.058446187	0.044903778	0.047042053	0.045616536	0.045616536	0.040627227	0.039914469	0.037063435	0.031361368	0.03492516	0.024233785	0.028510335	0.027797577	0.017106201	0.020669993	0.021382751	0.017106201	0.022808268	0.017106201	0.012829651	0.011404134	0.009978617	0.012116892	0.007840342	0.004989309	0.006414825	0.009265859	0.006414825	0.003563792	0.004989309	0.006414825	0.007840342	0.003563792	0.003563792	0.002851033	0.006414825	0.001425517	0.002138275	0.002851033	0	0.001425517	0.000712758
P336	0.00482509	0.043425814	0.071893848	0.079372738	0.08106152	0.073944511	0.078166466	0.062484922	0.057177322	0.051628468	0.046200241	0.03655006	0.040651387	0.031363088	0.032931242	0.027985525	0.023401689	0.021833534	0.021471653	0.014595899	0.013510253	0.01145959	0.010494572	0.007117008	0.009770808	0.005428227	0.006996381	0.004342581	0.004945718	0.003015682	0.0039807	0.002412545	0.002291918	0.001809409	0.001930036	0.001206273	0.000965018	0.001206273	0.0013269	0.000723764	0.0013269	0.000603136	0.000361882	0.000603136	0.000120627	0.000120627	0	0.000120627	0.000241255
P337	0.000702001	0.015795016	0.035451035	0.033696034	0.031941032	0.043524044	0.04984205	0.044928045	0.042120042	0.041418041	0.044928045	0.03966304	0.05019305	0.027027027	0.032643033	0.032643033	0.026676027	0.031590032	0.027378027	0.032643033	0.024219024	0.018603019	0.017199017	0.013338013	0.021411021	0.018252018	0.022464022	0.014040014	0.012285012	0.010881011	0.012636013	0.013689014	0.010881011	0.01017901	0.012636013	0.006318006	0.005967006	0.008424008	0.00982801	0.003861004	0.006318006	0.003159003	0.004563005	0.006318006	0.004212004	0.002457002	0.001755002	0.002457002	0.002808003
P338	0.002228274	0.012874474	0.017083436	0.025501362	0.026986878	0.044565487	0.057935132	0.058182718	0.060163407	0.056944788	0.062391681	0.053973756	0.065362714	0.050755137	0.052735826	0.046793761	0.045308245	0.034909631	0.033176529	0.024758604	0.030948255	0.024511018	0.020797227	0.014855162	0.012379302	0.007179995	0.007675167	0.007179995	0.006932409	0.004951721	0.005942065	0.003218618	0.001733102	0.00247586	0.00247586	0.002723446	0.001733102	0.001733102	0.001485516	0.000990344	0.000742758	0	0	0.000495172	0.000247586	0.000990344	0.000247586	0.000247586	0.000742758
P339	0.002013423	0.027516779	0.04966443	0.080536913	0.093959732	0.088590604	0.081879195	0.080536913	0.075167785	0.05033557	0.043624161	0.048993289	0.04295302	0.027516779	0.023489933	0.032214765	0.026174497	0.017449664	0.020134228	0.015436242	0.00738255	0.00738255	0.012751678	0.006040268	0.008053691	0.003355705	0.006040268	0.002013423	0.000671141	0.002684564	0.004026846	0.002684564	0.000671141	0	0.001342282	0.001342282	0.000671141	0.000671141	0	0.000671141	0	0	0.001342282	0.000671141	0.000671141	0	0.000671141	0	0
P340	0.003382664	0.041860465	0.065116279	0.071458774	0.082875264	0.073572939	0.071458774	0.064270613	0.065961945	0.057928118	0.056236786	0.040591966	0.043551797	0.03255814	0.025792812	0.024947146	0.024947146	0.02410148	0.021564482	0.014799154	0.013530655	0.010147992	0.00845666	0.008033827	0.01141649	0.005073996	0.004651163	0.005496829	0.001691332	0.005496829	0.002114165	0.002959831	0.002114165	0.001691332	0.002114165	0	0.000845666	0	0.002536998	0.000845666	0	0.000422833	0.000422833	0	0.000422833	0.000422833	0	0.000422833	0
P341	0.001964637	0.01719057	0.030451866	0.037328094	0.044204322	0.047151277	0.055500982	0.056483301	0.053536346	0.059921415	0.058939096	0.054027505	0.058447937	0.050098232	0.054518664	0.041257367	0.037819253	0.032416503	0.03388998	0.027996071	0.024066798	0.016699411	0.013752456	0.019646365	0.014734774	0.008840864	0.006876228	0.004911591	0.007858546	0.00589391	0.003438114	0.00540275	0.001964637	0.002455796	0.001964637	0.000982318	0.000982318	0.000982318	0.001473477	0	0	0.000491159	0.000982318	0.000982318	0	0	0	0.000491159	0
P342	0.004157496	0.02054292	0.031303497	0.036683786	0.048178039	0.04793348	0.061384202	0.059183174	0.059183174	0.070677427	0.059427733	0.056248472	0.05649303	0.04450966	0.046710687	0.043286867	0.037906579	0.02567865	0.02567865	0.02396674	0.024455857	0.017363659	0.014673514	0.01198337	0.014428956	0.006113964	0.00855955	0.007092199	0.005380289	0.00513573	0.004891171	0.004646613	0.001467351	0.00171191	0.001222793	0.00171191	0.001222793	0.001222793	0.00171191	0.000978234	0.000733676	0.000244559	0.000978234	0.000489117	0.000244559	0.000244559	0.000244559	0	0
P343	0.008846711	0.049702429	0.056618948	0.065465659	0.06964774	0.069165192	0.081389738	0.072221329	0.064500563	0.06289207	0.055332154	0.044394402	0.048737333	0.038925527	0.03136561	0.032813254	0.025253338	0.020749558	0.017050024	0.017050024	0.011098601	0.008042464	0.008203313	0.005790574	0.00450378	0.00450378	0.004986328	0.002895287	0.002734438	0.001769342	0.001286794	0.001930191	0.000965096	0.001286794	0.000965096	0.000965096	0.000804246	0.000321699	0.000482548	0.000321699	0.000643397	0.000321699	0.000482548	0	0.000482548	0.000321699	0	0	0.000160849
P344	0.005645161	0.026612903	0.033064516	0.051612903	0.062903226	0.05	0.066129032	0.070967742	0.07016129	0.073387097	0.062903226	0.058870968	0.055645161	0.04516129	0.045967742	0.036290323	0.033870968	0.033064516	0.02016129	0.017741935	0.015322581	0.010483871	0.011290323	0.010483871	0.005645161	0.008064516	0.003225806	0.001612903	0.001612903	0	0.005645161	0.000806452	0	0.000806452	0	0.000806452	0	0	0.001612903	0	0	0.001612903	0	0.000806452	0	0	0	0	0
P345	0.005203171	0.031714569	0.040386521	0.050049554	0.055996036	0.058225966	0.066897919	0.060951437	0.063924678	0.052775025	0.049306244	0.047819623	0.049801784	0.044103072	0.045094153	0.038404361	0.0339445	0.028741328	0.029484638	0.025024777	0.021060456	0.020564916	0.013627354	0.011645193	0.009663033	0.006689792	0.008919722	0.004212091	0.003964321	0.004955401	0.002725471	0.003221011	0.00173439	0.00099108	0.002229931	0.00123885	0.00074331	0.00024777	0.00148662	0.00024777	0.00024777	0.00024777	0.00024777	0	0	0.00024777	0.00024777	0	0.00024777
P346	0.010889292	0.10357791	0.121337827	0.100077781	0.084780918	0.070261862	0.061057817	0.047835105	0.041612652	0.034742027	0.0353902	0.029815919	0.027612134	0.019963702	0.022167488	0.01814882	0.015945035	0.016463573	0.013870884	0.015296863	0.012315271	0.009333679	0.008555872	0.007000259	0.007389163	0.005963184	0.005185377	0.006870625	0.005315012	0.003111226	0.005574281	0.002592689	0.003629764	0.00233342	0.002592689	0.002722323	0.002592689	0.00116671	0.002203785	0.00116671	0.001685248	0.000518538	0.001555613	0.001037075	0.00116671	0.000907441	0.000518538	0.000518538	0.000777807
P347	0.005222322	0.028051328	0.039242017	0.055058192	0.057296329	0.063563115	0.061921814	0.0681886	0.062369442	0.06460758	0.058340794	0.045359594	0.058639212	0.044464339	0.045658013	0.034467323	0.02954342	0.030737093	0.023873471	0.024321098	0.015368547	0.013727246	0.011339899	0.009101761	0.008057296	0.005669949	0.005669949	0.003431811	0.004028648	0.003581021	0.002834975	0.002685765	0.00179051	0.001641301	0.001492092	0.000596837	0.001044464	0.000596837	0.000746046	0.001193674	0.000895255	0.000298418	0.000149209	0.000149209	0.000596837	0	0	0	0.000447628
P348	0.009421265	0.039030956	0.050874832	0.056258412	0.059757739	0.068640646	0.077792732	0.06487214	0.064064603	0.061103634	0.05948856	0.044683715	0.049798116	0.037415882	0.04064603	0.035800808	0.027456258	0.029071332	0.019111709	0.020726783	0.018034993	0.013728129	0.011305518	0.006191117	0.006191117	0.005652759	0.003230148	0.003499327	0.002153432	0.002153432	0.002960969	0.002153432	0.001076716	0.000807537	0.000807537	0.000538358	0	0.000269179	0.000807537	0	0.000807537	0	0	0.000269179	0	0	0	0	0
P349	0.001841621	0.008287293	0.016574586	0.027624309	0.037292818	0.045119705	0.066298343	0.05893186	0.061233886	0.060313076	0.066298343	0.053867403	0.070902394	0.039594843	0.057550645	0.053867403	0.040976059	0.035451197	0.023480663	0.025782689	0.01519337	0.01611418	0.014732965	0.011049724	0.011970534	0.009208103	0.012430939	0.008287293	0.008287293	0.003683241	0.004143646	0.006906077	0.002302026	0.001381215	0.002302026	0.003683241	0.001841621	0.00092081	0.001841621	0.001841621	0.001841621	0.001841621	0.001841621	0	0.00092081	0.000460405	0.000460405	0.000460405	0.000460405
P350	0.005891805	0.075388324	0.077798607	0.071505088	0.071505088	0.060123192	0.062667381	0.05316015	0.053294055	0.046598822	0.041108731	0.035886449	0.0373594	0.027450455	0.031467595	0.028387788	0.022629888	0.022362078	0.021960364	0.021290841	0.015934655	0.012988752	0.012854847	0.010310659	0.010712373	0.007096947	0.009373326	0.006427424	0.006293519	0.005490091	0.005356186	0.004418854	0.003481521	0.002276379	0.002811998	0.002276379	0.001740761	0.00200857	0.001472951	0.001339047	0.001874665	0.000669523	0.000803428	0.000401714	0.000937333	0.000535619	0.000535619	0.000133905	0
P351	0.003804507	0.020193152	0.030143401	0.039800995	0.041264267	0.045946737	0.052970442	0.062042728	0.058238221	0.058238221	0.063505999	0.050336553	0.066725198	0.046532046	0.048287972	0.046532046	0.037752414	0.030143401	0.02809482	0.02809482	0.017266608	0.01404741	0.016095991	0.012584138	0.014925373	0.010535558	0.00936494	0.005853088	0.005853088	0.007023705	0.003511853	0.002926544	0.003219198	0.002633889	0.002048581	0.001463272	0.001170618	0.001170618	0.002048581	0.000292654	0.001463272	0.000292654	0.001755926	0	0.000877963	0.000585309	0.000585309	0.001170618	0.000292654
P352	0.005333333	0.024592593	0.047703704	0.048888889	0.050074074	0.069925926	0.061925926	0.061333333	0.066962963	0.056	0.054518519	0.058666667	0.052740741	0.037333333	0.044740741	0.038814815	0.036444444	0.027851852	0.024592593	0.022518519	0.017185185	0.013925926	0.012740741	0.008296296	0.008592593	0.007111111	0.007703704	0.002666667	0.00562963	0.004148148	0.003851852	0.001777778	0.001481481	0.00237037	0.001777778	0.001481481	0.000888889	0.002074074	0.000592593	0.000888889	0.000592593	0.000296296	0	0.000888889	0	0	0	0	0
P353	0.002808003	0.018954019	0.024921025	0.032643033	0.049491049	0.065286065	0.069498069	0.072306072	0.062478062	0.069498069	0.065286065	0.052299052	0.064935065	0.044226044	0.051246051	0.037557038	0.042471042	0.03018603	0.029484029	0.025623026	0.015093015	0.015795016	0.009477009	0.007020007	0.007020007	0.005616006	0.005265005	0.004914005	0.003510004	0.003861004	0.002106002	0.002457002	0.001053001	0.000702001	0.001755002	0.000351	0	0	0	0.001053001	0	0	0.000351	0	0	0	0	0.000351	0
P354	0.009938163	0.079284452	0.113295053	0.110865724	0.103577739	0.08524735	0.075309187	0.056757951	0.049469965	0.050574205	0.038427562	0.027606007	0.029151943	0.018992933	0.023189046	0.0170053	0.012588339	0.010821555	0.011263251	0.008613074	0.00684629	0.007508834	0.007067138	0.005521201	0.006183746	0.003975265	0.004196113	0.002871025	0.003091873	0.002429329	0.001766784	0.003091873	0.001325088	0.00110424	0.001545936	0.000883392	0.000883392	0.000883392	0.000220848	0.000441696	0.000441696	0.000220848	0.000662544	0.000662544	0.000662544	0.000662544	0.000441696	0.000220848	0
P355	0.008058471	0.064092954	0.092578711	0.092953523	0.089205397	0.084145427	0.083583208	0.065029985	0.058095952	0.052098951	0.04047976	0.036731634	0.035982009	0.022113943	0.022488756	0.019302849	0.017803598	0.014805097	0.011056972	0.012181409	0.006184408	0.007871064	0.007683658	0.005247376	0.004872564	0.004122939	0.006746627	0.002623688	0.002623688	0.003373313	0.003935532	0.002998501	0.001686657	0.001686657	0.001311844	0.001124438	0.00149925	0.000374813	0.001686657	0.001124438	0.001124438	0.001124438	0.000937031	0.000187406	0.000562219	0.000187406	0.000374813	0	0.000374813
P356	0.004521964	0.031653747	0.04618863	0.053294574	0.054586563	0.056847545	0.062015504	0.063307494	0.05620155	0.049741602	0.055555556	0.052971576	0.067183463	0.040374677	0.03875969	0.037144703	0.035852713	0.026485788	0.030684755	0.024224806	0.013888889	0.016472868	0.015826873	0.007105943	0.010335917	0.005813953	0.00872093	0.005167959	0.004521964	0.004198966	0.004521964	0.002583979	0.002260982	0.002906977	0.002260982	0.000322997	0	0.000645995	0.001614987	0	0.000322997	0	0.000645995	0.000322997	0	0.000322997	0	0	0
P357	0.000925926	0.011574074	0.02037037	0.034259259	0.047685185	0.040277778	0.062962963	0.051388889	0.060185185	0.068981481	0.0625	0.051851852	0.067592593	0.054166667	0.05	0.051388889	0.041203704	0.035185185	0.026851852	0.029166667	0.024074074	0.016666667	0.014814815	0.012962963	0.010648148	0.010185185	0.009259259	0.00462963	0.008796296	0.004166667	0.001851852	0.002314815	0.001851852	0.002777778	0.001388889	0.000925926	0	0.000462963	0.000462963	0.000462963	0.000462963	0	0.000462963	0	0	0	0	0	0.000462963
P358	0.003482405	0.009897361	0.02016129	0.026209677	0.038123167	0.046554252	0.058651026	0.05223607	0.05920088	0.073680352	0.06909824	0.062683284	0.066348974	0.051686217	0.04893695	0.043255132	0.046737537	0.038856305	0.029692082	0.029692082	0.024010264	0.021260997	0.017045455	0.011180352	0.012463343	0.007514663	0.00659824	0.004215543	0.00494868	0.003115836	0.002932551	0.002932551	0.000916422	0.000733138	0.000366569	0.00164956	0.000366569	0.000366569	0.000366569	0.000366569	0	0	0.000366569	0	0	0	0.000366569	0	0
P359	0.002192982	0.017909357	0.033991228	0.044225146	0.04130117	0.055190058	0.051535088	0.057017544	0.056652047	0.057017544	0.051169591	0.04495614	0.056652047	0.042763158	0.055190058	0.046052632	0.045687135	0.036184211	0.032894737	0.030701754	0.02997076	0.017178363	0.015716374	0.013523392	0.016081871	0.008040936	0.00621345	0.004751462	0.005847953	0.004385965	0.002923977	0.002923977	0.002192982	0.001461988	0.001096491	0.001096491	0.000365497	0.000730994	0	0.001096491	0.000730994	0.000365497	0.000365497	0.000365497	0.000365497	0	0	0	0
P360	0.00462657	0.034236616	0.048909451	0.061335096	0.070852611	0.067944481	0.075875744	0.074421679	0.064904164	0.059616656	0.054593523	0.045340383	0.056576338	0.041110377	0.037409121	0.034897555	0.026966292	0.024851289	0.019299405	0.020224719	0.016259088	0.010442829	0.008724389	0.007799075	0.006873761	0.004758757	0.003701256	0.003172505	0.002379379	0.001321877	0.002511566	0.001057502	0.000793126	0.000925314	0.000528751	0.000528751	0.000264375	0.000132188	0.000660939	0.000396563	0.000264375	0.000264375	0	0.000264375	0.000396563	0	0	0.000132188	0
P361	0.014045717	0.094739741	0.120077114	0.107133021	0.094739741	0.084274305	0.085651336	0.058110713	0.053428807	0.044615808	0.036078215	0.031947122	0.031120903	0.022858717	0.016248967	0.015973561	0.01679978	0.012944093	0.008262187	0.006885156	0.005783531	0.004131093	0.005508124	0.003304875	0.002478656	0.001927844	0.003029468	0.00220325	0.00220325	0.001652437	0.001652437	0.002478656	0.001377031	0.000826219	0.001101625	0.000826219	0.000275406	0.000550812	0.000275406	0.000275406	0.000275406	0.000275406	0.000275406	0	0.000275406	0.000275406	0.000275406	0.000550812	0
P362	0.015739769	0.06841553	0.074501574	0.075341028	0.075341028	0.071143757	0.067156348	0.060020986	0.061070304	0.050157398	0.047639035	0.043441763	0.053095488	0.035047219	0.031899265	0.027282267	0.023504722	0.022035677	0.01930745	0.015949633	0.01112277	0.010073452	0.008604407	0.005036726	0.005456453	0.005036726	0.00293809	0.002518363	0.001049318	0.002098636	0.002518363	0.001049318	0.001259182	0.000419727	0.000209864	0.001049318	0	0	0.000209864	0	0.000209864	0	0	0	0.000209864	0	0	0	0
P363	0.004733219	0.063253012	0.070137694	0.071428571	0.071858864	0.071858864	0.072289157	0.057659208	0.054216867	0.048192771	0.046041308	0.046471601	0.042598967	0.028829604	0.033562823	0.024096386	0.027538726	0.021084337	0.017211704	0.019363167	0.013769363	0.0116179	0.009036145	0.010327022	0.006884682	0.004733219	0.010327022	0.003442341	0.003872633	0.005163511	0.003442341	0.003012048	0.002151463	0.00172117	0.000860585	0.001290878	0.002581756	0.002581756	0.001290878	0.000860585	0.002151463	0.002581756	0.000860585	0.000860585	0.000430293	0.000430293	0	0	0.000430293
P364	0.002114165	0.009966777	0.018423437	0.025369979	0.032920568	0.036846874	0.043491392	0.047719722	0.058894594	0.056176382	0.063424947	0.055270311	0.06704923	0.055572335	0.04922984	0.057384476	0.044095439	0.044397463	0.036242827	0.039565086	0.02627605	0.023557838	0.021745696	0.016007249	0.015101178	0.006040471	0.011476895	0.006040471	0.006644518	0.005436424	0.003322259	0.003020236	0.003624283	0.001812141	0.000604047	0.001208094	0.001510118	0	0.000906071	0.000302024	0.000604047	0	0	0.000302024	0	0	0	0	0.000302024
P365	0.014947683	0.062282013	0.074738416	0.071998007	0.068759342	0.069755855	0.074987544	0.064025909	0.062780269	0.05879422	0.054559043	0.042850025	0.042600897	0.034130543	0.031141006	0.024414549	0.028898854	0.021425012	0.017189836	0.016442451	0.012456403	0.009466866	0.005979073	0.004982561	0.005729945	0.002740409	0.002989537	0.002242152	0.002242152	0.001743896	0.00124564	0.000747384	0.001494768	0.001494768	0.000996512	0.000996512	0.000747384	0	0.000498256	0.000747384	0.000747384	0	0.000747384	0.000498256	0.000498256	0.000249128	0	0	0
P366	0.010194903	0.046776612	0.052173913	0.068065967	0.062368816	0.065667166	0.070464768	0.066566717	0.062068966	0.052773613	0.054272864	0.050974513	0.056071964	0.03928036	0.037481259	0.036581709	0.025787106	0.023988006	0.021589205	0.022188906	0.012893553	0.010194903	0.010794603	0.004797601	0.006596702	0.005397301	0.004797601	0.003298351	0.002698651	0.002398801	0.004197901	0.0011994	0.0005997	0.0005997	0.00029985	0.00089955	0	0.00029985	0.00089955	0	0	0	0.00029985	0	0	0.00029985	0	0	0
P367	0	0.016634051	0.021526419	0.030332681	0.033268102	0.032289628	0.045988258	0.057729941	0.061643836	0.055772994	0.058708415	0.0518591	0.068493151	0.048923679	0.052837573	0.03816047	0.057729941	0.03816047	0.044031311	0.029354207	0.018590998	0.02739726	0.025440313	0.014677104	0.006849315	0.009784736	0.011741683	0.009784736	0.003913894	0.003913894	0.003913894	0.003913894	0.000978474	0.000978474	0.000978474	0.001956947	0.001956947	0	0	0	0.000978474	0.000978474	0.002935421	0	0.001956947	0.000978474	0	0.000978474	0
P368	0.008283043	0.047450006	0.058809608	0.068275944	0.064962726	0.073482428	0.072535795	0.05857295	0.050644894	0.053958111	0.044965093	0.031475565	0.039640279	0.02922731	0.029108981	0.031120577	0.025914093	0.023784168	0.021299255	0.019524317	0.015501124	0.012661224	0.011832919	0.010886286	0.010412969	0.008638031	0.008993019	0.006508106	0.006981422	0.005324814	0.004141522	0.005679801	0.003076559	0.002839901	0.003313217	0.00295823	0.002248255	0.003194888	0.002129925	0.001893267	0.001893267	0.00141995	0.001064963	0.002248255	0.001538279	0.001301621	0.001183292	0.001064963	0.000236658
P369	0.007861025	0.061141304	0.075213509	0.079871894	0.077348602	0.074437112	0.076184006	0.057841615	0.057065217	0.051048137	0.046875	0.037752329	0.042701863	0.02814441	0.029503106	0.026494565	0.024165373	0.019118789	0.016110248	0.014654503	0.010966615	0.010190217	0.008540373	0.006987578	0.008346273	0.005434783	0.005628882	0.004658385	0.005337733	0.003881988	0.004076087	0.00300854	0.002814441	0.002426242	0.001552795	0.001358696	0.001358696	0.001164596	0.001649845	0.000388199	0.001649845	0.000485248	0.000485248	0.001067547	0.000776398	0.000388199	9.70E-05	9.70E-05	0.000388199
P370	0.003188945	0.026574542	0.041190539	0.040924794	0.049694393	0.046771193	0.052617592	0.043582248	0.054743556	0.044379484	0.039596067	0.039330322	0.044113739	0.030826468	0.035875631	0.02551156	0.030560723	0.02843476	0.031357959	0.027106032	0.024448578	0.018602179	0.019399415	0.01621047	0.020993888	0.013021525	0.013818762	0.010629817	0.011427053	0.014350252	0.011958544	0.007706617	0.007706617	0.005049163	0.006643635	0.005580654	0.004517672	0.005580654	0.005314908	0.00345469	0.003188945	0.002657454	0.0029232	0.002657454	0.0029232	0.002657454	0.002125963	0.0029232	0.001594472
P371	0.002959674	0.020902701	0.035886053	0.032741398	0.04809471	0.046799852	0.05826859	0.059008509	0.064927858	0.064742878	0.057713651	0.05308916	0.059748428	0.045689974	0.041805401	0.046614872	0.033851276	0.034776175	0.029411765	0.030521643	0.019422863	0.023122457	0.015538291	0.009433962	0.012393637	0.008324084	0.007769145	0.004994451	0.00517943	0.003514613	0.003514613	0.004439512	0.002774695	0.002219756	0.002219756	0.000739919	0.000739919	0.000739919	0.000924898	0.000924898	0.001109878	0.00018498	0	0	0.00018498	0.000369959	0.000369959	0.00018498	0
P372	0.002506266	0.029135338	0.04887218	0.056390977	0.076754386	0.070488722	0.06641604	0.05764411	0.070175439	0.054197995	0.056390977	0.047619048	0.047932331	0.036967419	0.0410401	0.031015038	0.026629073	0.021303258	0.017857143	0.019736842	0.012531328	0.015350877	0.011591479	0.00877193	0.009398496	0.008458647	0.006578947	0.008145363	0.006578947	0.004072682	0.003759398	0.002506266	0.002819549	0.001253133	0.002506266	0.002506266	0.001566416	0.001253133	0.001566416	0.00093985	0.001566416	0.001253133	0.000313283	0.001253133	0.00093985	0	0.00093985	0	0.000313283
P373	0.004095004	0.023478023	0.034671035	0.035490035	0.047775048	0.04968605	0.062244062	0.052143052	0.053781054	0.051051051	0.05023205	0.049140049	0.057876058	0.049140049	0.045045045	0.041769042	0.039039039	0.036582037	0.031122031	0.033033033	0.022659023	0.02047502	0.015834016	0.012831013	0.016653017	0.009282009	0.009009009	0.007098007	0.005733006	0.002730003	0.004368004	0.004368004	0.001365001	0.002184002	0.003003003	0.001638002	0.001911002	0.001092001	0.001365001	0.000546001	0.000273	0.001638002	0.000819001	0.001092001	0.001092001	0.000819001	0.000546001	0	0.000273
P374	0.004130098	0.013939081	0.021855102	0.033212872	0.038547582	0.041989331	0.053519188	0.050765789	0.055756324	0.056616761	0.057821373	0.04870074	0.064532783	0.049561177	0.051798314	0.04870074	0.037170883	0.038891757	0.032524522	0.034245397	0.023575977	0.02133884	0.017380829	0.013422819	0.014971606	0.01135777	0.012046119	0.008776458	0.006539322	0.008432284	0.00533471	0.00464636	0.002925486	0.002409224	0.001720874	0.000344175	0.001548787	0.002065049	0.001376699	0.00068835	0.001204612	0.001032525	0.000516262	0.000344175	0.000172087	0.000344175	0	0	0
P375	0.000784621	0.010396234	0.018634759	0.032365634	0.034719498	0.047077285	0.055511965	0.061396626	0.065123578	0.059827383	0.056100432	0.05531581	0.060415849	0.050411926	0.050608082	0.040408003	0.041977246	0.036877207	0.030796391	0.03040408	0.024323264	0.020792468	0.019027069	0.014123186	0.016084739	0.009611612	0.011180855	0.006276971	0.007453903	0.005884661	0.003726952	0.003923107	0.00255002	0.00294233	0.00294233	0.000784621	0.002157709	0.000980777	0.000784621	0.000784621	0.001176932	0.000196155	0.000392311	0.000784621	0	0	0	0	0.000588466
P376	0.002052396	0.01207292	0.015694797	0.023662924	0.03030303	0.036339491	0.03947845	0.046601473	0.046601473	0.049016057	0.051189183	0.046480744	0.052155016	0.045394181	0.044790535	0.04853314	0.042617409	0.040806471	0.041410117	0.036822407	0.032717614	0.021972715	0.025111675	0.024749487	0.020523965	0.014970421	0.016177713	0.011831462	0.010141253	0.00917542	0.009416878	0.006519377	0.005553543	0.003984064	0.004829168	0.002535313	0.003138959	0.003138959	0.003501147	0.002656042	0.001810938	0.002052396	0.000845104	0.001328021	0.00144875	0.000845104	0.000724375	0.000362188	0.000724375
P377	0.002502503	0.016516517	0.029029029	0.031531532	0.042792793	0.047297297	0.051051051	0.05005005	0.052052052	0.056306306	0.056306306	0.051801802	0.063313313	0.043293293	0.04954955	0.045545546	0.043043043	0.041541542	0.034784785	0.038788789	0.027777778	0.022522523	0.02027027	0.011761762	0.013013013	0.007007007	0.011511512	0.007007007	0.006506507	0.005005005	0.004754755	0.003253253	0.001251251	0.000750751	0.002752753	0.001251251	0.001751752	0.001001001	0.00025025	0.00025025	0.000500501	0.000500501	0	0.00025025	0.00025025	0	0.00025025	0.00025025	0
P378	0.001736781	0.011385565	0.024507912	0.030683134	0.033770745	0.036858356	0.049980702	0.042068699	0.045928213	0.045735237	0.039560015	0.041682748	0.048050946	0.033770745	0.037437283	0.033963721	0.035507526	0.032226939	0.031069085	0.035700502	0.024893863	0.02103435	0.022964107	0.019104593	0.018718641	0.016016982	0.016016982	0.01119259	0.012157468	0.013894249	0.010420687	0.010613663	0.00849093	0.007912003	0.006754149	0.005017368	0.005596295	0.004245465	0.005403319	0.003473562	0.005982246	0.003087611	0.004438441	0.003666538	0.003473562	0.002894635	0.003087611	0.002508684	0.003087611
P379	0.007014809	0.042868277	0.061574435	0.070927514	0.072096648	0.070927514	0.071706937	0.053000779	0.057287607	0.051831645	0.041699143	0.039360873	0.047155105	0.029618083	0.028838659	0.029228371	0.029228371	0.018316446	0.014029618	0.015978176	0.01441933	0.014029618	0.008573655	0.008573655	0.010132502	0.003507405	0.004676539	0.004676539	0.005455963	0.006235386	0.004286828	0.00233827	0.004286828	0.004676539	0.003897116	0.002727981	0.003897116	0.002727981	0.003117693	0.00233827	0.004286828	0.001948558	0.003117693	0.001948558	0.000779423	0.001558846	0.001169135	0.001169135	0.001948558
P380	0.001379582	0.008671659	0.013795822	0.018919984	0.027197477	0.032715806	0.042767048	0.0398108	0.045329129	0.048876626	0.055380371	0.045723295	0.059124951	0.043752464	0.044737879	0.046511628	0.04414663	0.042175798	0.038431218	0.042964131	0.032715806	0.029759559	0.026014978	0.022073315	0.020890816	0.019314151	0.016357903	0.010839574	0.009657075	0.009854158	0.008868743	0.00808041	0.00748916	0.005715412	0.004729996	0.005124162	0.002956248	0.002167915	0.003350414	0.001773749	0.001970832	0.001970832	0.000394166	0.00059125	0.001182499	0.00059125	0.000197083	0.000788333	0.000394166
P381	0.019644687	0.052101127	0.061496413	0.064742057	0.069354288	0.056884182	0.067133584	0.057055005	0.049026307	0.048001367	0.045097369	0.037751964	0.041168432	0.030064913	0.031602323	0.030064913	0.027331739	0.024598565	0.021523744	0.018961394	0.016399043	0.015032456	0.016911513	0.010249402	0.010420225	0.008028698	0.010420225	0.007516228	0.006832935	0.006491288	0.004270584	0.003928937	0.003074821	0.004099761	0.003074821	0.002903997	0.002391527	0.00051247	0.000854117	0.00102494	0.001366587	0.00153741	0.001366587	0.00102494	0.000854117	0.001195764	0.000341647	0.000683293	0.00051247
P382	0.009328358	0.052897278	0.060250219	0.066834943	0.075285338	0.073968393	0.08143108	0.070346795	0.068261633	0.059482002	0.052897278	0.041483758	0.050702371	0.036106234	0.032704126	0.029082529	0.024582968	0.019863916	0.01975417	0.015693591	0.009986831	0.007572432	0.007572432	0.006365233	0.005377524	0.003072871	0.003950834	0.002194908	0.001646181	0.002085162	0.001097454	0.00142669	0.000768218	0.000438982	0.000548727	0.000877963	0.000548727	0.000658472	0.000438982	0.000219491	0.000219491	0.000329236	0.000219491	0.000109745	0.000219491	0.000219491	0.000109745	0	0
P383	0.002078693	0.016629547	0.02969562	0.046028211	0.047809948	0.053303638	0.067557535	0.062806236	0.060430586	0.061469933	0.05701559	0.04840386	0.058648849	0.044097996	0.044246474	0.040089087	0.038158872	0.033110616	0.028062361	0.028210839	0.021677803	0.01796585	0.016926503	0.011878248	0.011878248	0.010541945	0.007720861	0.00549369	0.005345212	0.003563474	0.002969562	0.002969562	0.003414996	0.000890869	0.002227171	0.000445434	0.001039347	0.000296956	0.000148478	0.001187825	0.000445434	0.000296956	0.000445434	0.000296956	0	0.000148478	0.000445434	0	0.000148478
P384	0.006887714	0.037642159	0.063431043	0.066634631	0.064872657	0.062469966	0.06407176	0.050937049	0.052859202	0.047092744	0.047092744	0.039083774	0.045170591	0.034438571	0.030434086	0.030594266	0.024667628	0.023226013	0.024667628	0.02418709	0.019541887	0.018901169	0.015857761	0.012333814	0.015217043	0.009931123	0.009610764	0.006887714	0.006567355	0.00528592	0.004485023	0.004805382	0.002883229	0.001601794	0.002402691	0.002402691	0.00256287	0.002082332	0.002242512	0.00256287	0.001441615	0.000800897	0.001761973	0.000640718	0.000961076	0	0.000320359	0.000480538	0.000800897
P385	0.00070922	0.008510638	0.016312057	0.024822695	0.037588652	0.041134752	0.04893617	0.043262411	0.054609929	0.05106383	0.04964539	0.065248227	0.063829787	0.05177305	0.05177305	0.05106383	0.05177305	0.042553191	0.037588652	0.035460993	0.026950355	0.030496454	0.018439716	0.012765957	0.018439716	0.009219858	0.009219858	0.007801418	0.007092199	0.005673759	0.006382979	0.00212766	0.004964539	0.00212766	0.002836879	0	0.00070922	0.00070922	0.00212766	0.00070922	0	0	0	0	0.00070922	0.00141844	0	0	0.00070922
P386	0.001977587	0.01252472	0.01713909	0.028345419	0.040210943	0.050098879	0.0468029	0.059986816	0.055372446	0.056031641	0.043506922	0.049439684	0.05471325	0.057350033	0.052076467	0.0468029	0.038892551	0.034937376	0.036914964	0.03757416	0.027686223	0.021094265	0.010547132	0.021094265	0.020435069	0.011865524	0.013183916	0.011206328	0.010547132	0.00461437	0.002636783	0.00461437	0.003295979	0.001318392	0.001977587	0.001318392	0.001318392	0.002636783	0.001318392	0.000659196	0	0.001977587	0.000659196	0.000659196	0	0	0	0	0.000659196
P387	0.00251046	0.017573222	0.028451883	0.038075314	0.054393305	0.060669456	0.064435146	0.060669456	0.054393305	0.062761506	0.058158996	0.046025105	0.063179916	0.043096234	0.040585774	0.050209205	0.037238494	0.026778243	0.030543933	0.028451883	0.017991632	0.017991632	0.023012552	0.010041841	0.010460251	0.007949791	0.007949791	0.005020921	0.0041841	0.005857741	0.00292887	0.005020921	0.00125523	0.00209205	0.00083682	0.00292887	0.00083682	0	0.00083682	0.00041841	0	0.00041841	0.00083682	0.00041841	0.00041841	0	0	0.00041841	0.00041841
P388	0.001055966	0.014783527	0.040830693	0.056670187	0.050334389	0.058782119	0.076381556	0.057374164	0.050686378	0.052094333	0.045758536	0.047870468	0.048222457	0.030975009	0.036606829	0.03343893	0.029567054	0.027455121	0.023231257	0.027103133	0.02217529	0.018655403	0.016543471	0.014079549	0.013727561	0.010207673	0.009855685	0.009855685	0.008095741	0.007039775	0.009503696	0.00563182	0.005279831	0.003167899	0.007743752	0.002111932	0.003871876	0.001055966	0.001407955	0.001407955	0.00281591	0.00281591	0.001407955	0.001055966	0.001407955	0	0.000351989	0.001055966	0.001055966
P389	0.007843583	0.046038422	0.075252927	0.068546095	0.058542685	0.047516199	0.057064908	0.051949528	0.047288848	0.047970899	0.043082869	0.036262362	0.045924747	0.033420484	0.032624758	0.026486302	0.030351256	0.025349551	0.021598272	0.025349551	0.017619643	0.01466409	0.01420939	0.012276913	0.013527339	0.008639309	0.012504263	0.007161532	0.007729908	0.007616233	0.006479482	0.006479482	0.004774355	0.002728203	0.003523929	0.002500853	0.003182903	0.002955553	0.002614528	0.000909401	0.002273502	0.001818802	0.002273502	0.000909401	0.001705127	0.000909401	0.000909401	0.000682051	0.000568376
P390	0.010092789	0.043301319	0.055021976	0.058603288	0.058603288	0.069672798	0.067068208	0.060231157	0.064138043	0.060393944	0.062998535	0.05062673	0.052417386	0.040859515	0.039068859	0.03532476	0.031580661	0.026045906	0.02002279	0.020185577	0.01579033	0.01106951	0.00634869	0.006023116	0.005371968	0.003581312	0.00423246	0.004395247	0.002441804	0.002767378	0.001790656	0.001790656	0.000976721	0.001139508	0.000976721	0.000325574	0.000651148	0.000488361	0.000651148	0.000488361	0.000488361	0	0	0.000325574	0.000162787	0.000162787	0.000162787	0.000162787	0
P391	0.102916826	0.176538021	0.116800408	0.085084703	0.069672653	0.06177557	0.061902942	0.046108776	0.036173736	0.034135779	0.026111323	0.022672271	0.020634314	0.017832123	0.016048911	0.014265699	0.011208763	0.012737231	0.010189785	0.009552923	0.006113871	0.006241243	0.004458031	0.003439052	0.003184308	0.003439052	0.002929563	0.002292702	0.001146351	0.001273723	0.001401095	0.002037957	0.001401095	0.000891606	0.001273723	0.000891606	0.001018978	0.000509489	0.000254745	0.000509489	0.000636862	0.000382117	0.000382117	0.000254745	0.000127372	0.000127372	0.000254745	0	0.000127372
P392	0.058823529	0.130334487	0.075259516	0.061707036	0.061995386	0.052479815	0.053633218	0.044694348	0.038062284	0.03633218	0.035178777	0.034313725	0.035467128	0.021337947	0.028835063	0.0227797	0.020184544	0.021914648	0.016724337	0.018454441	0.01355248	0.012687428	0.012975779	0.009803922	0.008362168	0.006632065	0.007208766	0.00461361	0.005478662	0.005190311	0.005767013	0.005478662	0.003171857	0.004036909	0.002883506	0.001441753	0.001730104	0.003171857	0.000865052	0.002883506	0.000865052	0.001441753	0.001153403	0.002018454	0.000865052	0.000576701	0.000865052	0.001441753	0.000576701
P393	0.00612539	0.037593082	0.053927456	0.058551525	0.062334855	0.061133798	0.069661302	0.06581792	0.061794379	0.058251261	0.053927456	0.044859476	0.050804708	0.038974297	0.039334614	0.036692289	0.030266635	0.026843622	0.022339659	0.023060293	0.01729522	0.012971415	0.011289935	0.009007927	0.008947874	0.005344703	0.007446553	0.004023541	0.003783329	0.003182801	0.002462167	0.002642325	0.001621427	0.001141004	0.001080951	0.000300264	0.000780687	0.000300264	0.000900793	0.000300264	0.00042037	0.000180159	0.000180159	0.000180159	0.000360317	0.000240211	0	0	6.01E-05
P394	0.005483871	0.023064516	0.035322581	0.041612903	0.042903226	0.049354839	0.06	0.058387097	0.053709677	0.052096774	0.057258065	0.043225806	0.052258065	0.044354839	0.048225806	0.045967742	0.03483871	0.034032258	0.027258065	0.028709677	0.021774194	0.017741935	0.016290323	0.012419355	0.013548387	0.00983871	0.008387097	0.005	0.005806452	0.005322581	0.006290323	0.004677419	0.004516129	0.003709677	0.003387097	0.002258065	0.004032258	0.002258065	0.001290323	0.001935484	0.002096774	0.000806452	0.000967742	0.001129032	0.000806452	0.000806452	0.00016129	0.00016129	0.000967742
P395	0.0092956	0.05019624	0.059078703	0.071266267	0.060111547	0.068374303	0.070026854	0.065895476	0.057426152	0.058045858	0.054947325	0.047304276	0.052675067	0.036356125	0.039867796	0.033877298	0.03160504	0.028506507	0.019417476	0.017558356	0.01301384	0.01115472	0.008262756	0.006403636	0.009089031	0.004751084	0.003511671	0.003305102	0.002478827	0.001032844	0.001239413	0.000413138	0	0.000619707	0	0.000206569	0.000206569	0	0	0.000206569	0.000206569	0	0.000206569	0.000206569	0.000413138	0	0	0	0.000206569
P396	0.00333158	0.013150973	0.022619674	0.035069262	0.041206383	0.042959846	0.057864282	0.052954585	0.049096967	0.057513589	0.052077854	0.049096967	0.061546554	0.047694196	0.045765387	0.040154305	0.042609153	0.035945993	0.03419253	0.027880063	0.027003332	0.021918289	0.017534631	0.017359285	0.019989479	0.01139751	0.014027705	0.009819393	0.007364545	0.005961775	0.004208311	0.005435736	0.003857619	0.002630195	0.002980887	0.002805541	0.001928809	0.001753463	0.00140277	0.000876732	0.000876732	0.000350693	0.000526039	0.001227424	0.000701385	0.000701385	0	0.000175346	0.000526039
P397	0.007768615	0.025935222	0.037408868	0.041711486	0.047209275	0.051750926	0.062985538	0.059041472	0.058563404	0.056531612	0.055934027	0.049002032	0.056651129	0.04278714	0.048045895	0.041591968	0.035616111	0.035377077	0.028684116	0.027010876	0.020198398	0.019959364	0.015656747	0.013744472	0.010517509	0.007768615	0.008246683	0.007290546	0.003824549	0.003944066	0.002629377	0.002629377	0.002748894	0.00167324	0.002151309	0.000597586	0.001553723	0.000478069	0.000956137	0.000478069	0.000358551	0.000239034	0.000239034	0.000119517	0.000119517	0.000239034	0.000119517	0	0
P398	0.006164384	0.021689498	0.035844749	0.047945205	0.05890411	0.069406393	0.073744292	0.066666667	0.073059361	0.062328767	0.061187215	0.053196347	0.060502283	0.049543379	0.046347032	0.033333333	0.030136986	0.025799087	0.021232877	0.023287671	0.015981735	0.011415525	0.010045662	0.007305936	0.007762557	0.0043379	0.005479452	0.002739726	0.002739726	0.001598174	0.001598174	0.001598174	0.001141553	0.000684932	0.000228311	0.000456621	0.000228311	0.000456621	0.000456621	0.000913242	0	0.000228311	0.000228311	0	0.000228311	0	0.000228311	0	0
P399	0.008574091	0.02665424	0.037278658	0.046225536	0.048089469	0.0555452	0.057036347	0.059459459	0.060950606	0.053308481	0.054613234	0.049394222	0.063373719	0.050139795	0.04473439	0.040447344	0.039328984	0.0305685	0.027027027	0.0305685	0.022367195	0.01640261	0.012861137	0.012115564	0.009506058	0.006896552	0.008387698	0.003727866	0.004100652	0.002050326	0.003168686	0.002982293	0.002050326	0.001304753	0.001491146	0.001304753	0.000745573	0.00055918	0.00111836	0.000186393	0.000186393	0.00055918	0.000372787	0.000186393	0.000186393	0.000372787	0.000372787	0	0.000186393
P400	0.003068829	0.028057869	0.028934678	0.053046909	0.054800526	0.055677335	0.072775099	0.062691802	0.080666374	0.058746164	0.059184568	0.050416484	0.056115739	0.047347655	0.035510741	0.041209996	0.034633932	0.033757124	0.024550636	0.018412977	0.019728189	0.01665936	0.010960105	0.007014467	0.011836914	0.007014467	0.007452872	0.002630425	0.001753617	0.002630425	0.003507234	0.003068829	0.001315213	0	0.000438404	0.000438404	0.000438404	0.000876808	0	0.001315213	0	0	0	0.000438404	0.000438404	0.000438404	0	0	0
[truncated: 157 more columns]
